# Supplementary material for: MyD88/CD40 signaling retains CAR T cells in a less differentiated state
Source: JCI Insight. 2020 Nov 5;5(21):e136093. doi: 10.1172/jci.insight.136093 (PMC7710311; doi:10.1172/jci.insight.136093)
Supplement: supplemental Table 1 [file jciinsight-5-136093-s043.xlsx]

## Sheet: CD4_Unstimulated-MC_vs_41BB-Dif
Gene	logFC	AveExpr	t	P.Value	adj.P.Val	B
ENPP2	-3.56206	5.22574	-37.1371	7e-10	5.38e-06	13.4526
ZBED2	-2.97551	5.48394	-34.7625	1.15e-09	5.38e-06	13.0722
SLAMF7	3.4029	5.84033	33.5126	1.52e-09	5.38e-06	12.8095
IRAK3	3.11064	4.03512	33.1997	1.64e-09	5.38e-06	12.5501
ALPK2	-3.54054	5.02216	-32.9518	1.73e-09	5.38e-06	12.6374
KIAA1324	-2.99075	5.11353	-29.5353	3.96e-09	9.92e-06	11.9056
RAMP3	-5.68522	0.659709	-29.071	4.46e-09	9.92e-06	10.2272
CDC14B	-2.76306	4.32282	-28.3079	5.45e-09	1.06e-05	11.5601
RHOBTB3	5.54071	0.808247	26.8482	8.13e-09	1.41e-05	9.93304
POU2F2	2.4968	5.4468	25.6566	1.15e-08	1.78e-05	10.8808
CD9	-1.89973	4.98579	-24.7527	1.5e-08	2.12e-05	10.6103
ALDH1L2	-2.78138	3.32341	-23.7274	2.06e-08	2.67e-05	10.2394
POU2AF1	-2.19963	3.84865	-23.0259	2.58e-08	2.72e-05	10.0621
IL17RB	4.07915	4.32912	22.9328	2.66e-08	2.72e-05	10.0191
AL122127.25	-6.61378	-3.78763	-22.9191	2.68e-08	2.72e-05	7.70936
PDCD1	-2.68535	2.62947	-22.529	3.04e-08	2.72e-05	9.81214
COL6A3	-4.05661	2.70105	-22.3462	3.24e-08	2.72e-05	9.72081
PIP5K1B	-2.27916	3.87711	-22.2002	3.4e-08	2.72e-05	9.79365
IRF4	-1.50042	7.34984	-22.0699	3.55e-08	2.72e-05	9.70672
SERPINE1	-5.37107	2.23331	-21.9168	3.74e-08	2.72e-05	9.43206
VAV2	-2.29128	3.28332	-21.6025	4.17e-08	2.72e-05	9.57656
ATP9A	-2.8645	3.67683	-21.5242	4.29e-08	2.72e-05	9.55872
CD276	-3.26669	1.38869	-21.45	4.4e-08	2.72e-05	9.25422
MERTK	-3.60961	2.41468	-21.4303	4.43e-08	2.72e-05	9.42004
TNIP3	-2.76711	3.0548	-21.2633	4.7e-08	2.72e-05	9.44542
IL21	-3.40112	1.31976	-21.1921	4.82e-08	2.72e-05	9.15537
P2RX5	2.73824	4.29964	20.9653	5.22e-08	2.72e-05	9.36743
MOXD1	-5.38442	-0.205716	-20.9325	5.28e-08	2.72e-05	8.38971
TTC39C	1.57619	5.45141	20.876	5.39e-08	2.72e-05	9.28597
CCR4	1.73371	6.62343	20.8012	5.54e-08	2.72e-05	9.23894
IL31RA	-3.95144	1.60507	-20.777	5.59e-08	2.72e-05	9.06415
SERPINE2	-2.20704	3.52778	-20.7224	5.7e-08	2.72e-05	9.2799
RGS9	2.43932	2.63815	20.684	5.78e-08	2.72e-05	9.22025
CCND1	-3.35166	2.29941	-20.4985	6.18e-08	2.75e-05	9.11286
PDLIM4	-4.08849	0.952434	-20.4911	6.2e-08	2.75e-05	8.81193
MB	-3.78158	0.814334	-20.265	6.74e-08	2.91e-05	8.73208
CTTN	-2.22019	2.57967	-19.8888	7.75e-08	3.26e-05	8.94684
MSC	-2.15055	3.4333	-19.7402	8.2e-08	3.36e-05	8.91935
FLT1	-2.46229	2.68372	-19.6508	8.48e-08	3.37e-05	8.86479
INHBA	-4.23971	-0.157595	-19.568	8.75e-08	3.37e-05	8.19984
FEZ1	3.71749	1.29757	19.5329	8.87e-08	3.37e-05	8.60272
BASP1	1.43252	4.92522	19.2989	9.71e-08	3.59e-05	8.68983
FAM43A	-2.25608	2.89338	-19.1534	1.03e-07	3.66e-05	8.68938
LGALS3	1.48047	4.8125	19.1341	1.04e-07	3.66e-05	8.62953
GALNT6	2.03718	2.97596	19.0541	1.07e-07	3.69e-05	8.65276
CD200	-2.1975	4.33761	-18.991	1.09e-07	3.7e-05	8.60285
RGS16	-1.40911	7.00871	-18.8867	1.14e-07	3.77e-05	8.47082
CD109	-1.3247	5.50419	-18.8081	1.18e-07	3.81e-05	8.45083
ADCY1	-1.56022	7.09184	-18.7157	1.22e-07	3.85e-05	8.40062
PRODH	-3.66575	3.50833	-18.6598	1.25e-07	3.85e-05	8.50072
CCL1	-1.66434	7.40344	-18.6006	1.28e-07	3.85e-05	8.35771
CDK18	-2.47899	2.83519	-18.5849	1.29e-07	3.85e-05	8.46709
ENOX1	-1.8941	4.4445	-18.4159	1.38e-07	4.04e-05	8.35327
FGF2	-3.07517	3.44195	-18.346	1.42e-07	4.07e-05	8.37415
PRKCDBP	-2.34954	3.71315	-18.3087	1.44e-07	4.07e-05	8.34946
CHST2	-1.55517	5.27744	-18.0843	1.58e-07	4.38e-05	8.15373
DPP4	1.31667	7.54487	17.942	1.67e-07	4.56e-05	8.07376
DARC	-6.13743	-3.49804	-17.8873	1.71e-07	4.59e-05	6.80328
COL6A2	-1.42197	8.80802	-17.836	1.75e-07	4.61e-05	8.05898
PLA2G16	-2.71532	1.8279	-17.7382	1.82e-07	4.72e-05	8.08218
SEMA4A	-1.91632	4.09822	-17.462	2.05e-07	5.18e-05	7.96187
APOBR	1.32493	4.8427	17.4417	2.07e-07	5.18e-05	7.89597
PRAME	-3.4096	-0.27104	-17.346	2.15e-07	5.31e-05	7.55654
CTC-378H22.2	3.03453	0.526429	17.1787	2.31e-07	5.45e-05	7.67572
EGR2	-1.59292	5.50794	-17.1725	2.32e-07	5.45e-05	7.73168
VDR	-1.38493	7.25187	-17.1438	2.35e-07	5.45e-05	7.70255
EVI5	-1.76745	3.07964	-17.1254	2.37e-07	5.45e-05	7.85895
DGKI	-1.63349	4.55785	-17.1113	2.38e-07	5.45e-05	7.76478
KRT7	1.16138	5.69157	17.0504	2.44e-07	5.51e-05	7.66566
CD44	1.64211	8.00024	17.0103	2.49e-07	5.53e-05	7.66125
NPL	-2.05234	4.26352	-16.9124	2.6e-07	5.56e-05	7.70412
CHST1	-3.14612	0.0603544	-16.9031	2.61e-07	5.56e-05	7.49384
FMOD	-4.06934	-0.240588	-16.8764	2.64e-07	5.56e-05	7.35991
NR4A1	-1.31043	4.62313	-16.8699	2.65e-07	5.56e-05	7.64145
C10orf10	-1.76961	4.05776	-16.8315	2.69e-07	5.58e-05	7.67635
MGAT5	1.24079	5.19415	16.7253	2.82e-07	5.64e-05	7.53842
LGALS2	-3.49949	0.91041	-16.7205	2.83e-07	5.64e-05	7.55964
IGFBP5	5.65684	-2.25765	16.6731	2.89e-07	5.64e-05	6.60836
ITGA1	2.94403	5.09951	16.6426	2.93e-07	5.64e-05	7.55738
TNFRSF9	-1.4516	3.81047	-16.6364	2.93e-07	5.64e-05	7.599
GPC4	-4.75763	-2.23203	-16.6346	2.94e-07	5.64e-05	6.55109
INSRR	-2.68002	3.70848	-16.6068	2.97e-07	5.64e-05	7.60794
MALT1	-1.46396	7.008	-16.5064	3.11e-07	5.8e-05	7.39507
LINC00599	2.92788	0.788065	16.487	3.14e-07	5.8e-05	7.45728
MYH6	-4.77321	2.22999	-16.4637	3.17e-07	5.8e-05	7.54853
GNAL	-1.95845	3.40574	-16.4236	3.23e-07	5.84e-05	7.52972
CHDH	3.12308	2.76738	16.3144	3.39e-07	6.07e-05	7.50659
G0S2	-2.79955	3.83701	-16.1911	3.59e-07	6.25e-05	7.40794
TMEM136	-2.6076	1.00808	-16.1837	3.6e-07	6.25e-05	7.37809
IGFBP4	-1.50362	5.02739	-16.175	3.62e-07	6.25e-05	7.28108
MAMLD1	-1.45029	5.29861	-15.9747	3.97e-07	6.78e-05	7.16273
AGK	-1.07051	6.32285	-15.9094	4.09e-07	6.91e-05	7.09101
YAP1	-4.14929	-1.5474	-15.8827	4.14e-07	6.92e-05	6.64022
PLAUR	-1.71574	3.10295	-15.7431	4.42e-07	7.29e-05	7.21986
CCR2	1.82417	3.66858	15.7175	4.47e-07	7.29e-05	7.17877
POGLUT1	-1.05832	5.97662	-15.6821	4.55e-07	7.29e-05	6.97967
TRIB1	-1.25289	5.05401	-15.6748	4.56e-07	7.29e-05	7.02348
CST7	-1.44303	4.94557	-15.6621	4.59e-07	7.29e-05	7.02928
DLC1	-2.25668	2.30126	-15.6161	4.69e-07	7.37e-05	7.18444
GPR64	-3.20215	-0.178218	-15.5837	4.77e-07	7.41e-05	6.94081
AFAP1L2	-2.01091	3.03074	-15.5325	4.88e-07	7.49e-05	7.12295
GPR133	-2.95707	0.616975	-15.5208	4.91e-07	7.49e-05	7.04464
SNAP25	-4.10237	0.628768	-15.4298	5.13e-07	7.58e-05	6.96977
GUCY1B3	-2.6352	0.789178	-15.4255	5.14e-07	7.58e-05	7.02931
BBS12	-1.71285	3.10528	-15.4202	5.15e-07	7.58e-05	7.06157
NFIL3	-1.38868	5.74265	-15.4155	5.16e-07	7.58e-05	6.85433
NHS	-2.35717	3.40717	-15.293	5.48e-07	7.85e-05	6.98702
CCDC50	-1.16836	5.1188	-15.2712	5.54e-07	7.85e-05	6.80885
CTSH	-1.396	5.15299	-15.2663	5.55e-07	7.85e-05	6.80872
RET	-3.11365	-0.252851	-15.266	5.55e-07	7.85e-05	6.80227
CYP1B1	-2.8619	6.41103	-15.2278	5.65e-07	7.92e-05	6.77233
CTHRC1	-4.01214	0.293972	-15.1934	5.75e-07	7.98e-05	6.8249
STEAP1	-2.54087	1.03061	-15.1555	5.86e-07	8.06e-05	6.9297
NCF2	1.46656	4.68446	15.1314	5.93e-07	8.09e-05	6.78668
HVCN1	-1.2114	4.56397	-15.0766	6.09e-07	8.17e-05	6.75474
SOX4	1.41084	4.59036	15.0683	6.11e-07	8.17e-05	6.76058
FARP1	-3.50452	-1.07639	-15.0572	6.15e-07	8.17e-05	6.526
ARAP3	1.8309	2.23672	14.9911	6.35e-07	8.32e-05	6.88288
HBEGF	-1.72831	4.04832	-14.986	6.36e-07	8.32e-05	6.76816
AQP9	3.74325	-0.438332	14.9058	6.62e-07	8.58e-05	6.57235
NTRK1	-1.47732	4.16544	-14.7958	6.99e-07	8.78e-05	6.65087
SDC4	-0.965809	6.74493	-14.774	7.07e-07	8.78e-05	6.49789
CACNA1E	2.68323	1.41591	14.7724	7.08e-07	8.78e-05	6.76524
RAB38	-1.89696	2.56495	-14.7697	7.09e-07	8.78e-05	6.76161
SLC7A2	-4.62908	-3.72233	-14.7651	7.1e-07	8.78e-05	5.82859
PIM1	1.05547	7.6482	14.7611	7.12e-07	8.78e-05	6.51467
MS4A7	4.79059	-4.52148	14.7077	7.31e-07	8.86e-05	5.7414
MAP1B	-2.09334	1.98084	-14.6964	7.35e-07	8.86e-05	6.73896
NEBL	-2.99437	0.529759	-14.6683	7.46e-07	8.86e-05	6.6551
DOCK7	-1.31361	3.98607	-14.6674	7.46e-07	8.86e-05	6.59747
RGS3	-1.26259	4.48508	-14.6671	7.46e-07	8.86e-05	6.54486
NRG2	-2.30147	0.817422	-14.6301	7.6e-07	8.96e-05	6.67316
RASGRP4	3.43554	1.05685	14.6065	7.69e-07	8.99e-05	6.65476
PTMS	-1.68526	5.30681	-14.5629	7.86e-07	9.13e-05	6.42869
GRIK4	-3.85192	-0.193721	-14.509	8.08e-07	9.31e-05	6.461
KCNN4	-0.973345	6.38161	-14.4325	8.4e-07	9.53e-05	6.30768
RASGRF1	-3.11243	0.32215	-14.4285	8.42e-07	9.53e-05	6.51983
TRAF4	0.972308	7.13861	14.3975	8.55e-07	9.53e-05	6.30043
PRSS23	-2.54463	2.63522	-14.3858	8.6e-07	9.53e-05	6.56425
ZC3H12A	1.20552	6.58719	14.3842	8.61e-07	9.53e-05	6.28705
IL21-AS1	-2.48224	0.806079	-14.3779	8.64e-07	9.53e-05	6.54945
IPCEF1	1.65501	4.34513	14.3282	8.86e-07	9.71e-05	6.39302
C17orf96	-1.3349	4.28713	-14.2264	9.34e-07	0.000101053	6.32539
KCNJ13	5.01866	-2.16924	14.2233	9.36e-07	0.000101053	5.81592
MYOF	-2.66101	2.55222	-14.1599	9.67e-07	0.000103573	6.44948
ATF5	-1.21757	6.36659	-14.1492	9.72e-07	0.000103573	6.15068
RP11-383H13.1	-1.85078	1.72194	-14.069	1.01e-06	0.000107266	6.4201
HSP90B1	-1.07738	9.70621	-14.0479	1.03e-06	0.00010772	6.19195
BMP2K	-1.33985	6.07347	-13.9832	1.06e-06	0.000109633	6.06118
ARHGEF12	-1.31929	5.89924	-13.982	1.06e-06	0.000109633	6.0647
NTNG2	-1.81581	4.5657	-13.9619	1.07e-06	0.000109633	6.15984
GZMA	1.70481	6.6844	13.9599	1.07e-06	0.000109633	6.05449
COL1A2	-2.57192	4.16034	-13.9512	1.08e-06	0.000109633	6.21846
XCL1	-1.3334	4.77168	-13.9234	1.09e-06	0.000110119	6.10456
TOX2	-1.10056	5.90828	-13.9106	1.1e-06	0.000110119	6.01954
PTCH1	-2.83229	0.711483	-13.8919	1.11e-06	0.000110119	6.30025
GPR132	-1.3192	6.99173	-13.8786	1.12e-06	0.000110119	6.00259
BTLA	-1.576	3.78248	-13.8679	1.13e-06	0.000110119	6.18366
MAP3K6	-2.60845	2.28287	-13.8608	1.13e-06	0.000110119	6.29942
NIPAL2	-2.06281	2.37416	-13.8525	1.14e-06	0.000110119	6.28791
F5	-1.78741	4.30541	-13.8465	1.14e-06	0.000110119	6.12058
CTA-384D8.31	-1.74761	1.86972	-13.8108	1.16e-06	0.000111536	6.28109
EHD3	-1.32769	3.34107	-13.7837	1.18e-06	0.000112461	6.17592
TRERF1	-0.94308	6.62131	-13.6637	1.26e-06	0.000119071	5.86906
AC112721.2	-3.851	-2.46776	-13.6543	1.26e-06	0.000119071	5.5781
SLC6A6	0.967092	6.04111	13.6326	1.28e-06	0.000119095	5.85805
BTN2A2	-1.0395	6.66317	-13.6315	1.28e-06	0.000119095	5.85115
CYP24A1	-4.55542	-2.57832	-13.6009	1.3e-06	0.000120358	5.52762
RASD2	-5.64424	-2.96831	-13.5554	1.33e-06	0.000122626	5.52168
HABP4	-1.10221	4.98255	-13.5297	1.35e-06	0.000123613	5.85148
HSD11B1	-3.83215	-0.17435	-13.5186	1.36e-06	0.000123631	6.01103
SOS1	1.00519	7.88016	13.4954	1.38e-06	0.000124475	5.8041
TSPAN15	-2.02533	2.25159	-13.4558	1.41e-06	0.00012645	6.07476
FOSL2	-1.67183	4.32827	-13.4341	1.42e-06	0.000126599	5.87588
COL6A1	-1.22698	8.25207	-13.4326	1.42e-06	0.000126599	5.78021
SV2A	-1.08994	4.96696	-13.3879	1.46e-06	0.000128994	5.76851
IL17RE	-1.99286	1.0097	-13.3436	1.5e-06	0.000130849	6.03345
SLC22A31	-3.0791	1.88713	-13.3413	1.5e-06	0.000130849	6.02974
AHCYL2	-0.973608	5.59353	-13.3177	1.52e-06	0.000131582	5.68009
INSM1	-3.07029	-1.18829	-13.3076	1.53e-06	0.000131582	5.78511
CPNE8	-2.13176	2.58562	-13.3008	1.53e-06	0.000131582	5.96926
ADM2	-1.3126	3.60391	-13.2561	1.57e-06	0.000134028	5.84514
FERMT1	-4.04222	-0.957739	-13.2475	1.58e-06	0.000134028	5.75639
TNFRSF8	-1.25257	5.17009	-13.2302	1.59e-06	0.000134585	5.66035
SLIT1	1.95054	1.26315	13.1789	1.64e-06	0.000137722	5.94553
SGPP2	-1.10393	4.59499	-13.1635	1.65e-06	0.000138157	5.67134
SMIM14	-1.01515	4.98762	-13.1297	1.68e-06	0.000139604	5.60966
GZMB	-2.1053	7.27564	-13.1179	1.69e-06	0.000139604	5.56466
STRIP2	-0.994576	6.21351	-13.1161	1.7e-06	0.000139604	5.541
LBH	-1.0179	8.38408	-13.1003	1.71e-06	0.000140101	5.58502
HIVEP3	-1.50402	5.89239	-13.0598	1.75e-06	0.00014192	5.5216
TTN	1.152	6.39134	13.0559	1.75e-06	0.00014192	5.50927
CACNA1D	4.23774	-0.816558	13.0365	1.77e-06	0.00014192	5.65426
LINC00954	1.20226	4.41597	13.0355	1.77e-06	0.00014192	5.62444
RHOU	1.93416	2.52197	13.0309	1.78e-06	0.00014192	5.81909
TOX	1.70383	3.08638	13.011	1.8e-06	0.000142786	5.76114
FHOD1	0.878143	5.54555	12.9964	1.81e-06	0.000142934	5.49219
WIPI1	-1.31116	4.39437	-12.9822	1.83e-06	0.000142934	5.58821
CYP4F35P	-2.41596	1.81162	-12.9778	1.83e-06	0.000142934	5.82405
HEY1	-2.48344	-0.19555	-12.9698	1.84e-06	0.000142934	5.76827
LRP6	-1.72831	1.99017	-12.9644	1.85e-06	0.000142934	5.80593
UBE2QL1	-3.25528	2.10319	-12.9349	1.88e-06	0.000144613	5.79466
RDH10	-1.41359	6.37263	-12.9174	1.9e-06	0.000145333	5.42263
ARG2	1.79939	2.82571	12.8976	1.92e-06	0.000146206	5.71703
PRDM1	-1.38448	5.47608	-12.8896	1.93e-06	0.000146206	5.43381
CTC-378H22.1	3.53127	-0.516864	12.8727	1.95e-06	0.000146893	5.64902
ASS1	-1.76855	4.07103	-12.8583	1.96e-06	0.000147387	5.56239
MTHFD2	-0.868624	7.74248	-12.8454	1.98e-06	0.000147759	5.40247
GNG4	-1.2943	4.54983	-12.765	2.07e-06	0.00015333	5.43622
CBS	-1.05549	5.00164	-12.7638	2.07e-06	0.00015333	5.38382
SLC12A7	1.03375	4.93281	12.7392	2.1e-06	0.00015425	5.38269
ZNF334	-1.89924	1.04694	-12.7368	2.1e-06	0.00015425	5.69856
RBMS3	2.45207	-0.307185	12.7251	2.12e-06	0.000154558	5.62485
LMNA	-1.16494	5.95852	-12.6781	2.17e-06	0.000157451	5.27559
SLCO5A1	-1.93665	1.88267	-12.6766	2.18e-06	0.000157451	5.64394
ICOS	1.08627	6.16805	12.6665	2.19e-06	0.000157636	5.26842
ACSS1	0.846395	5.58715	12.5998	2.28e-06	0.0001629	5.24136
AC006129.4	-1.96011	1.74237	-12.5911	2.29e-06	0.0001629	5.59945
CTTNBP2NL	-1.46931	3.28135	-12.5859	2.29e-06	0.0001629	5.47729
AC112721.1	-4.00569	-2.85428	-12.5725	2.31e-06	0.000163422	5.06959
ATP6V0A2	-1.01086	6.34464	-12.5632	2.32e-06	0.000163564	5.19529
TLR1	1.17181	3.90864	12.5169	2.39e-06	0.000167275	5.36386
FREM2	-2.18352	1.5014	-12.4938	2.42e-06	0.000168779	5.55128
CHN1	-2.43403	1.39054	-12.4656	2.46e-06	0.000170816	5.53861
TRIB3	-1.35	5.50644	-12.4547	2.48e-06	0.000171023	5.15691
IL5	3.88643	1.35149	12.4484	2.49e-06	0.000171023	5.53321
TNFAIP8	-0.818977	7.14784	-12.4019	2.55e-06	0.000174975	5.10194
TIAM2	-0.856541	5.48541	-12.3796	2.59e-06	0.000176513	5.09975
WSB2	-0.896433	6.29177	-12.3444	2.64e-06	0.000179429	5.05383
SQLE	-0.988959	6.29522	-12.3041	2.71e-06	0.000182954	5.02842
FZD6	-1.14952	3.74359	-12.2873	2.73e-06	0.000182954	5.23169
SYNE2	1.06059	8.57303	12.2836	2.74e-06	0.000182954	5.08003
SLC39A14	-0.839386	5.21215	-12.2765	2.75e-06	0.000182954	5.05165
TP53INP1	-0.823574	6.40099	-12.2718	2.76e-06	0.000182954	5.00589
LFNG	1.21521	4.94045	12.2678	2.76e-06	0.000182954	5.08705
TET3	1.04277	5.12315	12.2514	2.79e-06	0.000183962	5.05477
IFNL1	-2.86449	-1.42125	-12.2443	2.8e-06	0.000183966	5.23745
ZBTB46	-2.1468	2.24238	-12.2312	2.83e-06	0.000184382	5.3564
SEC11C	-0.855919	6.82432	-12.2263	2.83e-06	0.000184382	4.98084
FSCN1	-1.35915	7.63161	-12.2035	2.87e-06	0.00018613	4.99124
PREX1	0.926803	6.44352	12.1843	2.91e-06	0.000187492	4.95311
TIE1	-2.92598	-1.38559	-12.1694	2.93e-06	0.000188393	5.20281
APOD	-3.15311	0.878731	-12.1301	3e-06	0.000192078	5.34658
MICAL2	-1.25683	7.56529	-12.0805	3.09e-06	0.000197084	4.90753
DOCK1	-3.84931	-0.281772	-12.0625	3.13e-06	0.000198423	5.24836
PDLIM2	1.31046	3.43149	12.0345	3.18e-06	0.000200974	5.1153
BHLHA15	-4.10542	-0.749629	-12.0259	3.2e-06	0.000201206	5.17467
CACNA1I	1.25605	3.77252	12.0041	3.24e-06	0.000203061	5.05429
KRT3	-3.23751	-1.77394	-11.9882	3.27e-06	0.000204199	5.03718
RNF144A	0.990246	6.14165	11.9706	3.3e-06	0.000205568	4.81551
TMEM64	1.04084	4.43932	11.953	3.34e-06	0.000206946	4.93095
CDC42BPA	-1.32881	2.87656	-11.937	3.37e-06	0.000208144	5.10839
TMCC2	-1.5123	4.78139	-11.9237	3.4e-06	0.000209006	4.87555
GOLGA7B	1.38903	2.94892	11.9136	3.42e-06	0.000209462	5.09005
FCGBP	1.50786	6.2694	11.8985	3.45e-06	0.00021022	4.77503
SGK1	1.19469	4.71568	11.8929	3.46e-06	0.00021022	4.8631
FRMD4B	-0.908481	5.5099	-11.8885	3.47e-06	0.00021022	4.77621
GIMAP1	0.86835	6.20933	11.863	3.53e-06	0.000212606	4.74053
FMNL2	-1.47569	2.56449	-11.8511	3.55e-06	0.000212606	5.08448
CTH	-1.24498	3.04773	-11.8468	3.56e-06	0.000212606	5.03086
DMGDH	-1.56492	1.63184	-11.8448	3.57e-06	0.000212606	5.14713
PCGF2	-3.07346	-1.67534	-11.8225	3.62e-06	0.000213111	4.97399
MYO1B	1.2191	4.74768	11.8173	3.63e-06	0.000213111	4.80994
AHRR	1.2596	6.23745	11.8148	3.63e-06	0.000213111	4.71412
MTSS1	-1.0126	5.21302	-11.8125	3.64e-06	0.000213111	4.74759
VIMP	-0.797484	5.59127	-11.8028	3.66e-06	0.000213111	4.71236
CADM1	2.55478	1.27655	11.7955	3.68e-06	0.000213111	5.13914
TGFBR1	1.10732	5.06652	11.7935	3.68e-06	0.000213111	4.75867
CAMK4	1.43979	7.17243	11.7918	3.69e-06	0.000213111	4.70748
CYSLTR1	0.957455	5.62398	11.7667	3.74e-06	0.000215621	4.69621
HDC	-2.257	-0.450772	-11.7446	3.79e-06	0.000216925	5.08216
THY1	-1.47056	3.849	-11.735	3.82e-06	0.000216925	4.86379
CTB-171A8.1	-2.62993	-1.18763	-11.7332	3.82e-06	0.000216925	5.0042
CD247	0.821989	8.22718	11.7332	3.82e-06	0.000216925	4.70043
TCTN1	-1.59068	3.64727	-11.7222	3.85e-06	0.000217605	4.88342
AC002480.3	3.27113	-1.84453	11.7152	3.86e-06	0.000217761	4.87088
SLA	-0.97752	7.16791	-11.7086	3.88e-06	0.000217859	4.64407
SALL4	-2.91948	-0.811137	-11.6824	3.94e-06	0.000220272	5.00919
BCAT1	-0.997417	6.24718	-11.6793	3.95e-06	0.000220272	4.6127
INPP5F	-0.961614	4.69893	-11.6537	4.01e-06	0.000222777	4.68985
SLC29A4	2.35343	1.03376	11.6441	4.04e-06	0.000222777	5.04971
B4GALT5	0.90833	5.78937	11.6439	4.04e-06	0.000222777	4.60369
RP11-108P20.1	-1.43075	3.19945	-11.6369	4.06e-06	0.000222955	4.87717
LMAN1	-0.787897	7.55884	-11.6216	4.1e-06	0.000223759	4.59643
RPS6KA2	-1.16033	4.26246	-11.6198	4.1e-06	0.000223759	4.72443
GPR153	-2.20772	-0.0186062	-11.598	4.16e-06	0.00022603	5.01658
EGLN3	1.27108	3.27586	11.5885	4.18e-06	0.000226589	4.83874
WWC2	-2.5692	0.173524	-11.5827	4.2e-06	0.000226625	5.0108
PTGFRN	-1.32017	3.92436	-11.5751	4.22e-06	0.000226921	4.74278
APBB2	-1.95655	1.34927	-11.5589	4.26e-06	0.00022791	4.98125
FGD6	-1.82012	1.05876	-11.5571	4.26e-06	0.00022791	4.99026
PRDM8	1.1712	4.23345	11.5339	4.33e-06	0.000230455	4.67913
SPSB4	-1.60693	2.40477	-11.5182	4.37e-06	0.000231952	4.88246
WDFY3	-2.38911	-0.18203	-11.5053	4.41e-06	0.000233049	4.95381
PTGER3	3.36423	-0.318127	11.4843	4.46e-06	0.000235343	4.91876
TUBB2B	-2.72776	3.08345	-11.4719	4.5e-06	0.000236398	4.80307
SLC9A7	-1.01811	4.53725	-11.4536	4.55e-06	0.000238328	4.57289
USP6NL	1.71638	1.27149	11.4456	4.57e-06	0.000238741	4.91258
SETBP1	-2.14875	0.449833	-11.4363	4.6e-06	0.000239282	4.92499
MVB12B	0.9306	4.42013	11.4277	4.63e-06	0.000239282	4.57543
CFP	-1.15868	4.55579	-11.4237	4.64e-06	0.000239282	4.55296
FASLG	-1.21263	3.02344	-11.4209	4.65e-06	0.000239282	4.75022
MYEOV	-4.36015	-2.2107	-11.3944	4.72e-06	0.000242531	4.60541
PPARG	-2.52349	1.86732	-11.3745	4.79e-06	0.000244233	4.8383
SLC13A5	-4.84634	-3.3694	-11.3731	4.79e-06	0.000244233	4.51089
WDR65	-3.82136	-2.0526	-11.3579	4.84e-06	0.000245806	4.64053
MLTK	-0.808422	5.07564	-11.3165	4.97e-06	0.000251556	4.41496
PLXNA4	1.62257	1.52829	11.2867	5.06e-06	0.000255561	4.79569
PTGDR2	2.29062	-0.15509	11.2721	5.11e-06	0.00025712	4.81144
DDX4	-1.9295	2.26837	-11.2657	5.13e-06	0.000257352	4.72892
SLC22A17	-1.86386	3.33652	-11.2513	5.18e-06	0.000258907	4.60657
XCL2	-1.87476	1.45137	-11.2287	5.25e-06	0.000261856	4.76084
PEA15	-1.08002	6.4683	-11.2038	5.34e-06	0.000265229	4.28203
PAQR8	0.77615	6.02717	11.1869	5.4e-06	0.000267282	4.27503
EMP1	-1.9904	1.23297	-11.1675	5.46e-06	0.000269787	4.73231
DOK5	-4.36038	-1.23239	-11.1624	5.48e-06	0.000269836	4.63285
CRISPLD2	-3.59245	-1.72642	-11.1449	5.54e-06	0.000272048	4.58446
CD40	-1.92348	1.32567	-11.1336	5.59e-06	0.000273181	4.70477
NMT2	0.812178	5.49741	11.1277	5.61e-06	0.000273373	4.25602
AHI1	-0.807474	5.55561	-11.1064	5.69e-06	0.000276	4.23039
HSPB1	-0.872798	4.86327	-11.1033	5.7e-06	0.000276	4.28679
CRIP1	-0.755364	5.74866	-11.0914	5.74e-06	0.000277125	4.20975
EVC	-2.1524	4.60489	-11.0875	5.76e-06	0.000277125	4.34411
LINC00926	1.81383	1.45485	11.0707	5.82e-06	0.0002793	4.65782
SFT2D1	-1.18139	5.08234	-11.0347	5.96e-06	0.000285068	4.22204
TNFRSF1B	0.724522	7.15847	10.9922	6.12e-06	0.000292203	4.14232
ELOVL7	-1.74954	2.30466	-10.9273	6.39e-06	0.000303131	4.4921
IL4I1	-1.59193	4.99762	-10.927	6.39e-06	0.000303131	4.16467
LRP12	-1.17386	2.88783	-10.9093	6.47e-06	0.000305765	4.41203
NFAM1	-1.5754	1.09844	-10.9018	6.5e-06	0.000306346	4.55859
LINC00892	1.55569	2.67521	10.8942	6.53e-06	0.000306577	4.43331
RP11-265P11.2	-2.3013	-0.757196	-10.8916	6.54e-06	0.000306577	4.55264
IL17REL	-1.619	1.50407	-10.8816	6.59e-06	0.000307061	4.52219
APBB1IP	0.887748	5.90676	10.8801	6.59e-06	0.000307061	4.05963
ARL4C	0.798096	8.42272	10.8534	6.71e-06	0.000310799	4.09072
CD40LG	1.07358	6.75951	10.8457	6.75e-06	0.000310799	4.03017
ANKRD55	1.20108	2.83991	10.8455	6.75e-06	0.000310799	4.37608
TRABD2A	-0.953164	5.63643	-10.8405	6.77e-06	0.000310799	4.03617
PDCD1LG2	1.0617	3.22658	10.8394	6.77e-06	0.000310799	4.32339
MAN1A1	-0.737952	5.49311	-10.8251	6.84e-06	0.000312853	4.0296
MAN1C1	0.955169	5.08903	10.8064	6.92e-06	0.000315414	4.05946
SPON1	1.99291	1.02818	10.8018	6.95e-06	0.000315414	4.49953
CDC42EP1	-1.92715	0.84586	-10.7996	6.96e-06	0.000315414	4.50264
RP11-473M20.7	0.852539	5.74694	10.7851	7.02e-06	0.000317554	3.99564
DAPK2	-1.24743	3.14591	-10.7493	7.19e-06	0.000324287	4.26696
WNT10A	2.32506	-0.943191	10.7291	7.29e-06	0.000327747	4.43679
FAM135A	-0.969278	3.90254	-10.7244	7.31e-06	0.00032784	4.14068
SLC12A8	-2.54256	-0.129077	-10.7106	7.38e-06	0.000329945	4.45708
TNS4	-1.8395	0.736281	-10.7014	7.43e-06	0.000330126	4.4397
ZFHX3	0.900345	4.57085	10.7012	7.43e-06	0.000330126	4.03798
PIK3CG	0.847657	5.09239	10.6901	7.48e-06	0.000331658	3.97091
MAGI1	-1.29823	2.0188	-10.6755	7.56e-06	0.000333982	4.33719
TNFRSF4	-1.04167	7.68679	-10.6671	7.6e-06	0.000334377	3.92226
PTPN6	-1.18274	7.0174	-10.6653	7.61e-06	0.000334377	3.90004
ITGB2-AS1	-0.898587	5.14567	-10.6506	7.69e-06	0.000334808	3.93006
RP11-893F2.9	-2.55013	-1.31093	-10.6501	7.69e-06	0.000334808	4.36262
SPSB1	-0.942385	4.64815	-10.6485	7.7e-06	0.000334808	3.98284
KIF21A	-0.899046	4.47567	-10.6467	7.71e-06	0.000334808	4.00246
DUSP10	-0.780702	6.39635	-10.6185	7.85e-06	0.000340296	3.85362
MMD	-0.985066	4.89885	-10.6106	7.9e-06	0.00034117	3.92656
CABLES1	1.82744	1.56825	10.6042	7.93e-06	0.000341693	4.33034
ARID5A	-0.885483	8.24138	-10.5868	8.03e-06	0.000344799	3.88586
IL9R	0.863861	5.04316	10.5759	8.09e-06	0.000346409	3.89124
KAZN	2.80368	-1.61846	10.566	8.14e-06	0.000347786	4.27206
GAL3ST4	1.50461	2.65234	10.5462	8.25e-06	0.000351518	4.18646
ASB2	0.958236	7.18323	10.5355	8.31e-06	0.000353122	3.80874
AC007750.5	3.69897	-2.95351	10.5052	8.48e-06	0.000359474	4.05647
ARF4	-0.75118	6.44873	-10.5014	8.51e-06	0.000359474	3.76602
TUBB2A	-2.05344	3.87499	-10.471	8.68e-06	0.000366013	3.98546
DNAJB9	-0.77921	5.11865	-10.462	8.74e-06	0.000367297	3.78943
HSPA4L	1.96795	0.617224	10.4462	8.83e-06	0.000370248	4.27141
MFSD2A	1.89191	1.86601	10.4424	8.86e-06	0.000370248	4.19328
ANXA3	-0.925107	4.46308	-10.4199	8.99e-06	0.000374023	3.83543
CALN1	-2.06199	-0.25742	-10.4199	8.99e-06	0.000374023	4.26412
CDH2	-2.28759	-0.661928	-10.4114	9.05e-06	0.000374366	4.2497
C1orf162	1.1113	3.09442	10.4108	9.05e-06	0.000374366	4.02888
CD48	0.701789	7.54428	10.3999	9.12e-06	0.000376175	3.7165
HSPA5	-0.837228	9.68677	-10.3948	9.15e-06	0.000376511	3.80637
SLC43A3	1.25679	3.25251	10.3823	9.23e-06	0.000378766	3.98957
RP11-177H13.2	-2.53205	-1.62317	-10.376	9.27e-06	0.000379397	4.16573
CECR2	-1.98722	1.10297	-10.3621	9.36e-06	0.000381323	4.18714
SGK223	-0.987118	3.44987	-10.3611	9.37e-06	0.000381323	3.93822
P2RY14	1.06406	4.07488	10.342	9.49e-06	0.000385088	3.84191
RP5-1028K7.2	-1.86107	3.64856	-10.3394	9.51e-06	0.000385088	3.91136
MED12L	-1.67809	1.29431	-10.3322	9.56e-06	0.000385761	4.15092
CTNNA1	-1.00893	5.67967	-10.3293	9.57e-06	0.000385761	3.6533
SESN3	-0.678736	7.11466	-10.3193	9.64e-06	0.000387461	3.639
P2RX7	-1.44292	2.7292	-10.3097	9.71e-06	0.000389034	3.99895
CDK14	-3.10009	-2.56002	-10.2958	9.8e-06	0.000391789	3.99121
SLC6A9	-1.30019	3.45809	-10.2771	9.93e-06	0.000394677	3.87839
STARD13	-1.67517	1.76618	-10.2755	9.94e-06	0.000394677	4.07428
EPHB3	-2.77903	-2.13343	-10.2742	9.95e-06	0.000394677	4.04447
RASGRP2	0.906184	6.53532	10.2613	1e-05	0.000397088	3.58811
JMY	-1.45714	5.67954	-10.2582	1.01e-05	0.000397088	3.60928
SYN1	-1.70113	0.30853	-10.24	1.02e-05	0.000401145	4.13402
BCL3	-0.945867	6.26585	-10.2267	1.03e-05	0.000403861	3.55827
FAM78B	-1.48374	2.20751	-10.2138	1.04e-05	0.00040649	3.98618
WARS	-0.905212	9.25001	-10.1908	1.05e-05	0.000412061	3.63144
GCGR	-2.51851	0.263374	-10.1816	1.06e-05	0.000413682	4.09762
RAB27B	-1.58015	1.80416	-10.1763	1.07e-05	0.000414173	3.99729
GIMAP6	0.69461	7.91483	10.1681	1.07e-05	0.000414521	3.55376
PLEK	-1.12552	3.06962	-10.168	1.07e-05	0.000414521	3.84663
TSLP	-2.73922	-1.04842	-10.1627	1.08e-05	0.000415043	4.06656
CTD-2228K2.7	1.18135	3.63142	10.1524	1.08e-05	0.000416342	3.76418
LHFP	-1.58848	3.1667	-10.1512	1.08e-05	0.000416342	3.82666
SLC9A9	-0.951131	4.91397	-10.1196	1.11e-05	0.000423783	3.55143
GAB2	0.830412	4.74598	10.1164	1.11e-05	0.000423783	3.5732
SLC2A3	-0.702568	7.20583	-10.1156	1.11e-05	0.000423783	3.48462
NCAN	-2.20398	-0.0217146	-10.0993	1.12e-05	0.000427636	4.04363
CHAC1	-0.992709	3.95696	-10.0929	1.13e-05	0.000428547	3.6593
ACOXL	-1.62467	0.654798	-10.0828	1.14e-05	0.000430552	4.00829
WNT5B	-0.779747	5.48839	-10.075	1.14e-05	0.000431055	3.46369
LDOC1L	0.859229	4.88345	10.0708	1.15e-05	0.000431055	3.52278
UBXN10	-1.89126	0.401319	-10.0707	1.15e-05	0.000431055	4.0119
P2RX5-TAX1BP3	3.10604	-0.396026	10.0675	1.15e-05	0.000431055	4.01934
AC008063.2	1.62622	1.34939	10.0456	1.17e-05	0.000435234	3.94107
NEK6	-1.59895	3.68677	-10.0447	1.17e-05	0.000435234	3.67525
SLC11A2	0.717607	5.218	10.0427	1.17e-05	0.000435234	3.46425
GRAP	0.689603	5.55337	10.036	1.18e-05	0.000435234	3.43401
BIRC3	-0.772761	9.7282	-10.0342	1.18e-05	0.000435234	3.53141
HSPA13	-0.670224	5.89591	-10.0337	1.18e-05	0.000435234	3.41149
ITPRIPL2	-0.848422	4.13243	-10.0179	1.19e-05	0.000438927	3.57257
C1QTNF1	-1.12521	3.44179	-10.0151	1.19e-05	0.000438927	3.67811
OTOA	2.3638	-0.315002	9.99636	1.21e-05	0.00044379	3.97307
ITGAE	1.27995	4.14658	9.99219	1.21e-05	0.000444047	3.56964
EMX1	-2.69028	-1.56817	-9.98895	1.22e-05	0.000444047	3.92058
ABCA3	-1.48264	4.29791	-9.96814	1.23e-05	0.000449211	3.52471
SMIM3	0.735959	4.84337	9.9662	1.24e-05	0.000449211	3.44247
VSTM4	-1.47291	1.02251	-9.94972	1.25e-05	0.00045348	3.88856
C12orf57	-0.782378	6.164	-9.93273	1.27e-05	0.000457966	3.3279
RAMP1	-1.37891	2.8431	-9.91877	1.28e-05	0.000461123	3.688
TUBB6	-1.09742	3.57517	-9.91669	1.28e-05	0.000461123	3.5818
KCNK5	-0.866171	4.48137	-9.90816	1.29e-05	0.000462885	3.43747
ICA1	-1.69497	0.817277	-9.90465	1.29e-05	0.000462984	3.86981
FAH	-0.719977	5.56559	-9.88085	1.31e-05	0.000469898	3.3053
CHSY1	-0.75893	5.68237	-9.87005	1.32e-05	0.000471798	3.2912
GFPT1	-0.645317	5.96005	-9.86889	1.33e-05	0.000471798	3.27952
KIAA0125	-6.94925	-0.858237	-9.85492	1.34e-05	0.00047295	3.78785
CRTAM	-2.28798	2.56546	-9.85153	1.34e-05	0.00047295	3.68333
LINC00158	-1.40987	1.20534	-9.85044	1.34e-05	0.00047295	3.80114
F11R	-1.02229	5.23038	-9.85015	1.34e-05	0.00047295	3.31017
GPC5	-2.89053	-1.14815	-9.84873	1.35e-05	0.00047295	3.84982
SIRPG	-0.913302	5.52351	-9.84201	1.35e-05	0.00047295	3.28
SSPO	-2.7912	-0.921992	-9.83823	1.36e-05	0.00047295	3.85217
FAIM3	0.933766	6.18412	9.83735	1.36e-05	0.00047295	3.25845
TRIB2	1.3208	4.33864	9.83728	1.36e-05	0.00047295	3.42219
TNFRSF25	0.748199	7.59894	9.83276	1.36e-05	0.000473438	3.27759
RP11-747H7.3	1.33493	1.69384	9.82147	1.37e-05	0.000475279	3.74176
KCNMA1	-1.86843	2.12395	-9.81878	1.37e-05	0.000475279	3.70048
SLC20A1	-0.714593	6.90618	-9.81744	1.38e-05	0.000475279	3.24156
BMP7	-3.43885	-3.08633	-9.81509	1.38e-05	0.000475279	3.63483
ARRDC4	-1.30184	1.796	-9.80951	1.38e-05	0.000476149	3.71981
MGAT2	-0.79322	6.90824	-9.80576	1.39e-05	0.000476393	3.23262
VNN2	1.30789	3.6809	9.79182	1.4e-05	0.000479196	3.48008
SNTB1	0.737331	5.01976	9.7916	1.4e-05	0.000479196	3.28493
DDIT4	-1.14941	6.92482	-9.78337	1.41e-05	0.000481013	3.21738
FAM105A	1.08773	4.28752	9.7688	1.43e-05	0.000483124	3.3675
APBB1	0.71294	5.22645	9.76764	1.43e-05	0.000483124	3.24561
LCLAT1	-0.844978	3.82298	-9.76568	1.43e-05	0.000483124	3.42103
DST	-0.939901	3.77754	-9.76533	1.43e-05	0.000483124	3.42932
BARX2	-3.06961	-1.88386	-9.75637	1.44e-05	0.000485233	3.73697
PRKX	0.731302	7.03835	9.74283	1.45e-05	0.000488982	3.18709
SSTR2	-2.72292	-0.937953	-9.73319	1.46e-05	0.000491369	3.77916
AC084018.1	0.697869	5.0607	9.72762	1.47e-05	0.000492308	3.22871
ZNF697	-1.85059	0.0571795	-9.71837	1.48e-05	0.000493402	3.76736
FAM102A	0.989046	7.8927	9.71387	1.48e-05	0.000493402	3.19524
EPS15	-0.886787	7.05853	-9.71358	1.48e-05	0.000493402	3.16269
FOXP4	-1.20443	3.81271	-9.71089	1.49e-05	0.000493402	3.38556
TCN2	-1.79056	2.33195	-9.70917	1.49e-05	0.000493402	3.59203
IL12A	1.89721	0.247544	9.70436	1.49e-05	0.000493402	3.75303
ST6GALNAC4	-0.742266	4.59911	-9.7041	1.49e-05	0.000493402	3.25743
CHPF	-1.31877	4.70091	-9.68964	1.51e-05	0.000495299	3.24505
TBX21	-1.0732	4.50475	-9.68906	1.51e-05	0.000495299	3.2638
SLC9A8	0.653846	6.11363	9.68874	1.51e-05	0.000495299	3.1361
TSPYL2	-0.875777	5.46964	-9.68616	1.51e-05	0.000495299	3.15759
GNPDA1	0.685583	5.09529	9.68444	1.52e-05	0.000495299	3.19023
TRIP10	-0.743327	5.09923	-9.67406	1.53e-05	0.000498038	3.17564
ME3	-1.59733	0.606275	-9.66282	1.54e-05	0.000501111	3.70077
ANXA2R	1.05835	2.83275	9.6452	1.56e-05	0.000503704	3.47568
TBL1X	0.826217	4.79712	9.64482	1.56e-05	0.000503704	3.19366
FAM174B	-1.8083	1.10568	-9.64166	1.56e-05	0.000503704	3.65362
CCL5	-0.832736	8.00215	-9.63792	1.57e-05	0.000503704	3.13696
TENM3	-3.2008	-3.41883	-9.63676	1.57e-05	0.000503704	3.50369
RP11-23P13.6	1.58142	1.9723	9.63608	1.57e-05	0.000503704	3.57523
ITGAX	-0.807128	4.24466	-9.63603	1.57e-05	0.000503704	3.25258
CRYBG3	-0.763848	4.23261	-9.62591	1.58e-05	0.000505774	3.24549
UAP1	-0.783981	4.30469	-9.62488	1.58e-05	0.000505774	3.23466
DSG2	-2.07043	0.164976	-9.60886	1.6e-05	0.000510734	3.68402
RUFY3	0.812323	3.88417	9.5902	1.62e-05	0.000516763	3.27696
RIMKLB	1.69388	1.28419	9.58662	1.63e-05	0.000517077	3.60025
SERP1	-0.699095	7.27577	-9.57633	1.64e-05	0.000519967	3.05685
NFE2L1	-0.86727	8.20533	-9.56009	1.66e-05	0.000525188	3.083
FKBP9	-2.17554	-1.07137	-9.5529	1.67e-05	0.000526924	3.65087
PLEKHG2	0.70647	4.85667	9.54832	1.68e-05	0.000527647	3.10545
FAM65C	-4.47637	-3.55546	-9.54089	1.69e-05	0.000529452	3.46859
CORO1C	-0.804105	4.56655	-9.53222	1.7e-05	0.000529452	3.12342
GOLGA8O	1.55477	0.716444	9.53098	1.7e-05	0.000529452	3.59677
MANF	-0.661196	6.45664	-9.52993	1.7e-05	0.000529452	3.00187
LAG3	-2.34261	4.91795	-9.52954	1.7e-05	0.000529452	3.1304
CEACAM16	-2.87806	-2.42449	-9.52747	1.7e-05	0.000529452	3.53723
INPP5D	0.649994	7.07583	9.52443	1.71e-05	0.000529591	3.00996
TTC9	1.0398	4.21356	9.52155	1.71e-05	0.000529667	3.17742
RP11-640M9.1	0.813991	3.88308	9.50877	1.73e-05	0.000533667	3.21117
CYBRD1	-1.62829	0.904492	-9.5033	1.73e-05	0.000533763	3.56022
GSE1	0.881097	4.89027	9.5032	1.73e-05	0.000533763	3.06895
SDF2L1	-0.887419	5.25801	-9.4902	1.75e-05	0.000537896	3.01396
KDELR3	-2.05547	-0.495977	-9.47624	1.77e-05	0.000542457	3.60013
SORL1	1.10275	7.91246	9.46677	1.78e-05	0.000543214	2.9952
RAPH1	-1.53741	0.74352	-9.46522	1.78e-05	0.000543214	3.54109
AUTS2	1.1973	1.97599	9.46497	1.78e-05	0.000543214	3.43561
NR5A2	-1.61564	2.37646	-9.46386	1.78e-05	0.000543214	3.39093
CCDC149	-3.02357	-1.17349	-9.44937	1.8e-05	0.000548064	3.56989
KIAA1671	-1.18125	6.42761	-9.43398	1.83e-05	0.000553336	2.92693
RP11-290F5.1	-1.5374	2.63317	-9.40806	1.86e-05	0.000563111	3.31328
PLAU	1.62257	0.348068	9.39674	1.88e-05	0.000564822	3.51515
PALLD	-1.34019	2.48327	-9.39663	1.88e-05	0.000564822	3.3209
TCEA3	1.39283	0.99144	9.39398	1.88e-05	0.000564822	3.46995
RGS14	0.766307	5.87113	9.39247	1.88e-05	0.000564822	2.90116
PDIA6	-0.645049	7.86862	-9.39116	1.88e-05	0.000564822	2.92794
DFNB31	-1.47058	1.26208	-9.3833	1.9e-05	0.000567079	3.43717
CPT1C	-1.41137	1.17806	-9.37853	1.9e-05	0.000568028	3.43988
TESPA1	0.677534	8.02919	9.37481	1.91e-05	0.000568534	2.92255
FADS1	-0.734098	4.54491	-9.36308	1.93e-05	0.000572488	2.98606
GPC2	1.04617	2.55022	9.34332	1.95e-05	0.000579989	3.26988
UNC119	0.639274	6.90143	9.33401	1.97e-05	0.000582971	2.84782
RAI14	-2.37764	-0.988114	-9.32882	1.98e-05	0.000584157	3.49015
HERPUD1	-0.779368	7.21563	-9.32598	1.98e-05	0.000584285	2.84833
GNA12	-0.633705	6.00189	-9.32351	1.98e-05	0.000584285	2.83348
LRRC16A	-1.18211	3.81038	-9.31483	2e-05	0.000584877	3.06355
FAM134B	0.863849	4.13402	9.31317	2e-05	0.000584877	3.01319
AAED1	-1.05646	3.41243	-9.31268	2e-05	0.000584877	3.12083
ADAM22	-1.62813	2.65585	-9.31222	2e-05	0.000584877	3.23366
CD79B	0.875735	3.56096	9.30766	2.01e-05	0.000585803	3.097
SEC24D	-0.630613	6.31389	-9.30492	2.01e-05	0.000585923	2.81454
TMEM39A	-0.67108	5.2906	-9.29477	2.03e-05	0.000588945	2.84548
CES3	1.26539	1.58464	9.29321	2.03e-05	0.000588945	3.33799
BCL9L	0.669377	6.57958	9.28839	2.04e-05	0.000590005	2.80468
MAGEF1	-0.791144	3.89508	-9.26802	2.07e-05	0.000598102	3.00426
PVR	-1.05454	2.76606	-9.25037	2.1e-05	0.000604426	3.16248
CKAP4	-1.80405	1.68282	-9.24571	2.1e-05	0.000604426	3.29236
CLIC2	-1.08388	2.52495	-9.24481	2.11e-05	0.000604426	3.18983
TNR	2.9255	-2.09712	9.2445	2.11e-05	0.000604426	3.3703
ABHD17B	0.722153	5.04154	9.2377	2.12e-05	0.000606433	2.82815
GLDC	-1.96327	0.00788141	-9.23373	2.12e-05	0.000606433	3.40466
OCSTAMP	-3.18619	-2.73664	-9.23252	2.13e-05	0.000606433	3.30159
SLC38A9	-0.792755	5.07926	-9.23053	2.13e-05	0.000606433	2.81241
NBPF3	1.13656	2.2077	9.21211	2.16e-05	0.000612669	3.20556
CA12	-3.86724	-2.70691	-9.21159	2.16e-05	0.000612669	3.27704
NANS	-0.663149	5.46598	-9.20998	2.16e-05	0.000612669	2.76093
PNMA2	-1.44412	1.9742	-9.20131	2.18e-05	0.000615062	3.22237
FNDC3B	-0.857751	3.69765	-9.20014	2.18e-05	0.000615062	2.97991
STXBP1	-1.36911	2.30502	-9.19758	2.18e-05	0.000615151	3.18086
SEC31B	0.608361	6.45082	9.19287	2.19e-05	0.000615866	2.7228
CASC15	1.35089	1.03333	9.19135	2.19e-05	0.000615866	3.3058
ACHE	-1.82483	0.574224	-9.1884	2.2e-05	0.000616148	3.33851
TOM1L1	-2.67556	-0.889488	-9.18025	2.21e-05	0.000618725	3.38079
ZMYM3	0.724924	4.71152	9.17827	2.22e-05	0.000618725	2.81587
LINC00861	1.75192	1.75489	9.17488	2.22e-05	0.000619228	3.2318
ITGB5	-3.88329	-2.171	-9.16258	2.24e-05	0.000623974	3.29664
RP11-664D1.1	1.54392	0.926282	9.16028	2.25e-05	0.000623974	3.29163
N4BP3	1.4117	1.98702	9.15731	2.25e-05	0.000624285	3.18868
SOGA2	-2.54654	-2.37785	-9.14645	2.27e-05	0.000628406	3.28995
PLCL1	0.897363	3.29682	9.13833	2.28e-05	0.000631227	2.99589
TCTN3	0.711467	6.4131	9.13147	2.3e-05	0.000632443	2.67162
HID1	-2.62182	-0.00974461	-9.13123	2.3e-05	0.000632443	3.33029
CECR1	0.81476	6.83259	9.12711	2.3e-05	0.000633335	2.67316
OAF	-2.13223	2.11813	-9.12424	2.31e-05	0.000633615	3.15205
PLEKHA7	-1.81286	0.742036	-9.11511	2.33e-05	0.000636973	3.26853
CPXM1	2.56387	-0.672908	9.10549	2.34e-05	0.000640597	3.3248
TMEM130	-3.18748	-3.26379	-9.09543	2.36e-05	0.000644468	3.16676
ZP3	-1.13699	3.59175	-9.08114	2.39e-05	0.000650493	2.90135
IL17F	3.77191	-1.39643	9.07317	2.4e-05	0.000653377	3.28005
ITGA9	-2.25754	0.52472	-9.06997	2.41e-05	0.000653857	3.25218
MBNL2	-1.07404	4.20159	-9.06044	2.43e-05	0.000657566	2.78695
LAIR1	1.47852	6.32739	9.05294	2.44e-05	0.000658546	2.61797
NUDT12	-1.4235	0.589191	-9.05192	2.44e-05	0.000658546	3.22508
PCSK6	-1.73101	-0.502129	-9.0518	2.44e-05	0.000658546	3.27872
ACOT9	-0.724124	5.40241	-9.03306	2.48e-05	0.000667056	2.6157
DOCK9	0.631901	6.71974	9.02467	2.5e-05	0.000668059	2.58201
TMEM194A	-0.591504	6.11351	-9.02363	2.5e-05	0.000668059	2.57678
RIMS3	-1.34085	3.97002	-9.02339	2.5e-05	0.000668059	2.79776
ITPKB	-0.633106	7.25483	-9.02227	2.5e-05	0.000668059	2.59143
C1orf198	-1.01546	2.53517	-9.01	2.52e-05	0.000673322	2.9931
FGFBP2	-2.32336	1.36499	-8.9981	2.55e-05	0.000678049	3.12824
PNMA3	0.814528	3.59444	8.99664	2.55e-05	0.000678049	2.8297
RCAN3	0.635044	6.30158	8.98711	2.57e-05	0.000681529	2.54733
ZFP36L2	0.647347	7.29943	8.98572	2.57e-05	0.000681529	2.5633
SHROOM3	-2.6517	-2.90589	-8.98216	2.58e-05	0.000682265	3.12409
ATG14	0.708864	5.19547	8.97734	2.59e-05	0.000683681	2.59093
ADTRP	-1.36889	3.10903	-8.97053	2.6e-05	0.000686166	2.88341
TENC1	-1.57309	0.0201111	-8.96489	2.61e-05	0.000687319	3.19064
LSAMP	-2.98793	-3.07966	-8.96406	2.62e-05	0.000687319	3.08553
DSCAML1	-1.09925	2.10468	-8.93525	2.68e-05	0.000701841	2.98408
RGL4	1.14433	3.00366	8.91826	2.71e-05	0.000710076	2.85574
RP11-539L10.2	1.09475	3.01346	8.91437	2.72e-05	0.00071034	2.85035
TNC	-2.69267	0.045522	-8.91352	2.72e-05	0.00071034	3.15723
CMTM3	0.590092	6.33766	8.91	2.73e-05	0.000710826	2.47982
SOS1-IT1	1.02971	2.93105	8.90768	2.73e-05	0.000710826	2.85561
UGDH	-0.646928	4.93737	-8.90627	2.74e-05	0.000710826	2.54821
DNAJC5B	1.08028	2.271	8.87077	2.82e-05	0.000729792	2.91305
PPA1	-0.637146	7.02813	-8.868	2.82e-05	0.000730176	2.45093
ETV6	-0.648284	6.59993	-8.85158	2.86e-05	0.000738489	2.42827
KLRD1	-2.98207	1.00136	-8.84706	2.87e-05	0.000739908	3.04753
RP11-563J2.2	1.45783	0.807853	8.82839	2.91e-05	0.000749694	3.0301
NKD2	1.87385	1.14796	8.82256	2.92e-05	0.000751928	3.00165
TMEM92	-2.65148	-2.62195	-8.82026	2.93e-05	0.000752056	3.03839
HECTD2	-1.2594	1.23782	-8.81522	2.94e-05	0.000753827	2.97567
H1F0	-0.903429	7.05085	-8.80821	2.96e-05	0.000755954	2.40052
NAB1	-0.665847	4.46833	-8.80575	2.96e-05	0.000755954	2.52092
ANK3	-0.623352	5.61835	-8.80548	2.96e-05	0.000755954	2.40296
PSAT1	-0.693693	6.75963	-8.79984	2.98e-05	0.000758104	2.38544
WFS1	-1.36644	2.872	-8.79394	2.99e-05	0.000760431	2.76624
RP11-855A2.5	-2.22504	-1.94112	-8.79073	3e-05	0.000761129	3.06483
DHCR24	-0.777398	7.13464	-8.78708	3.01e-05	0.000762105	2.38366
CDH23	1.49443	1.59701	8.78408	3.02e-05	0.000762687	2.92025
ICAM2	0.665545	4.90037	8.78137	3.02e-05	0.000763092	2.44994
EVC2	-1.5471	1.15033	-8.77032	3.05e-05	0.000767122	2.94877
PDIA4	-0.626469	7.66616	-8.77002	3.05e-05	0.000767122	2.38773
TMEM63A	0.631458	5.47345	8.76669	3.06e-05	0.000767122	2.38343
HIP1R	0.630122	5.54397	8.76454	3.06e-05	0.000767122	2.37693
PFKFB3	0.828579	7.73467	8.76385	3.06e-05	0.000767122	2.38739
CDH15	-4.20297	-3.53183	-8.76261	3.07e-05	0.000767122	2.9501
LARGE	-2.14556	-1.19824	-8.74495	3.11e-05	0.000776775	3.04766
PELI2	1.25348	2.104	8.74041	3.12e-05	0.000778348	2.82415
ZNF205	-2.65413	-2.35324	-8.73683	3.13e-05	0.000779333	2.99859
RP11-61G19.1	-2.24047	-1.52589	-8.73414	3.14e-05	0.000779468	3.03523
SIK1	1.12543	2.44599	8.73263	3.14e-05	0.000779468	2.77326
NEK3	-0.871909	3.15942	-8.72873	3.15e-05	0.000780077	2.66274
IKZF2	0.860219	4.47526	8.72767	3.15e-05	0.000780077	2.46201
KB-173C10.2	-2.79295	-2.6434	-8.72348	3.17e-05	0.000781457	2.96538
CREG1	-1.08827	3.79501	-8.71831	3.18e-05	0.000783464	2.55558
GCA	-0.918187	3.45499	-8.69703	3.23e-05	0.000795087	2.58904
TMTC4	0.714181	4.04585	8.69601	3.24e-05	0.000795087	2.49541
SLC35E4	-1.25649	2.56932	-8.69267	3.24e-05	0.000795966	2.71976
HDAC7	-0.649582	8.14611	-8.68461	3.27e-05	0.000799877	2.33453
C17orf58	-1.07234	2.46361	-8.68187	3.27e-05	0.000800384	2.72288
CR1L	-3.2362	-2.69234	-8.67895	3.28e-05	0.000801011	2.92217
STK3	-1.16333	1.87912	-8.67336	3.3e-05	0.000802943	2.78799
TWIST1	-2.30719	-1.14942	-8.66998	3.3e-05	0.000802943	2.98901
IL8	2.07748	1.07393	8.66848	3.31e-05	0.000802943	2.88258
EEPD1	1.88485	2.77338	8.66818	3.31e-05	0.000802943	2.68564
KLF3	1.05756	4.61086	8.65654	3.34e-05	0.000809248	2.38603
GMPR	-2.6809	0.814236	-8.63963	3.39e-05	0.000819096	2.88464
SLC48A1	-0.800977	3.56045	-8.62591	3.42e-05	0.000826944	2.50764
RP11-147L13.8	1.29248	0.902547	8.62289	3.43e-05	0.000827676	2.84807
PPP2R2B	-2.01581	-0.926709	-8.61669	3.45e-05	0.000829558	2.94475
DUSP5	-1.55274	6.7692	-8.61626	3.45e-05	0.000829558	2.23008
SLC27A2	-1.00688	4.94853	-8.61435	3.46e-05	0.00082956	2.29624
ACKR3	1.94902	0.585322	8.60897	3.47e-05	0.000831904	2.87105
MGAT5B	1.16327	4.56822	8.59911	3.5e-05	0.000837288	2.34403
STK10	0.602313	7.91896	8.59612	3.51e-05	0.000838028	2.24552
GIMAP7	0.580562	7.39631	8.59093	3.52e-05	0.000840025	2.21902
CSGALNACT1	1.06123	4.85252	8.58941	3.53e-05	0.000840025	2.29599
HLF	1.9228	2.41044	8.58697	3.53e-05	0.000840404	2.66376
MATN4	-0.834963	4.45735	-8.57921	3.56e-05	0.000844426	2.32457
MAPK6	0.709881	5.11051	8.57034	3.58e-05	0.000847061	2.24116
EEF2K	0.702571	4.91734	8.56986	3.58e-05	0.000847061	2.26114
BID	1.01478	3.49623	8.56976	3.58e-05	0.000847061	2.47756
EHBP1L1	-0.704576	7.15993	-8.56509	3.6e-05	0.000847708	2.18663
KLHDC7B	-0.897933	5.1451	-8.56509	3.6e-05	0.000847708	2.2293
ADAM9	-0.806462	3.41042	-8.56214	3.61e-05	0.000848459	2.47595
CDH11	-4.97675	-3.66755	-8.55509	3.63e-05	0.000852054	2.81119
UBE2E3	-0.692553	4.63267	-8.54668	3.65e-05	0.000856617	2.26896
VANGL2	-2.97545	0.144409	-8.533	3.69e-05	0.000864748	2.84505
TMOD2	0.686458	4.88558	8.53141	3.7e-05	0.000864748	2.22992
TAGAP	0.660777	5.58265	8.52781	3.71e-05	0.000865985	2.1641
NPDC1	-1.06137	4.35297	-8.5229	3.72e-05	0.000868095	2.29378
NCKAP1	-1.53077	2.49486	-8.52116	3.73e-05	0.000868095	2.58294
CHRNA6	0.725949	6.7666	8.51861	3.74e-05	0.000868609	2.1374
NET1	-0.615683	4.8389	-8.5075	3.77e-05	0.000875228	2.20651
LINC00086	-1.58066	1.88201	-8.49559	3.81e-05	0.0008823	2.63764
C17orf107	-1.47643	0.31351	-8.49352	3.81e-05	0.0008823	2.78426
EPB41L4B	1.83946	3.2	8.49222	3.82e-05	0.0008823	2.47074
ABHD17C	-1.19453	3.35725	-8.48874	3.83e-05	0.000883507	2.42398
IL21R	-0.795109	6.91627	-8.483	3.85e-05	0.000886355	2.10637
TSHZ2	-1.06569	4.44335	-8.47249	3.88e-05	0.000892078	2.23533
PIM3	-0.938273	7.21691	-8.47106	3.88e-05	0.000892078	2.10478
SNX18	-1.39308	5.54649	-8.46859	3.89e-05	0.000892078	2.12234
S100A4	0.719155	7.13229	8.46741	3.9e-05	0.000892078	2.09969
ADD2	-2.03878	1.14634	-8.46617	3.9e-05	0.000892078	2.69612
MCOLN2	-0.715745	4.77259	-8.45815	3.93e-05	0.000896661	2.17146
NRIP3	0.981064	2.88077	8.45612	3.93e-05	0.000896843	2.46844
ZNF467	-4.19923	0.339718	-8.45364	3.94e-05	0.000897354	2.78498
MBOAT2	-1.07218	2.49243	-8.44799	3.96e-05	0.000900217	2.51376
CXCR3	-0.646474	5.41605	-8.44043	3.98e-05	0.00090452	2.08966
ZNF462	1.12546	1.60905	8.41479	4.07e-05	0.000922501	2.59625
B4GALNT1	-1.13597	2.26171	-8.41175	4.08e-05	0.000923474	2.51259
ATM	0.72479	7.62817	8.39281	4.14e-05	0.000936683	2.0495
CAMK2G	0.55529	5.73033	8.38679	4.16e-05	0.000939997	2.0261
TRAF3IP2	0.784203	4.35321	8.38145	4.18e-05	0.000942795	2.1676
CXCL13	-1.75212	4.95591	-8.37841	4.19e-05	0.000943801	2.10562
TNIK	0.854856	6.09502	8.37315	4.21e-05	0.00094585	2.00709
PARP15	0.660305	6.39437	8.37185	4.22e-05	0.00094585	1.99996
TMTC2	-1.12096	2.65344	-8.37057	4.22e-05	0.00094585	2.42268
EPB41L2	-0.654653	5.38907	-8.36673	4.23e-05	0.000947499	2.02453
DUSP4	-0.846793	9.18411	-8.35514	4.27e-05	0.000955285	2.08803
KB-1507C5.2	-1.07649	1.95709	-8.35312	4.28e-05	0.000955519	2.49785
C20orf201	-3.36908	-3.58118	-8.34805	4.3e-05	0.000958176	2.63883
HMGN3	-0.560722	5.34304	-8.33916	4.33e-05	0.000963906	2.00167
CTD-3092A11.2	0.978474	2.53363	8.33738	4.34e-05	0.000963957	2.41178
CRIP2	-1.54244	-0.255666	-8.33556	4.35e-05	0.000964039	2.68703
CKB	-1.52056	0.495366	-8.32095	4.4e-05	0.000974448	2.62256
EPHB2	-2.05886	-1.84787	-8.3178	4.41e-05	0.000975622	2.70346
UAP1L1	0.72571	4.41702	8.30693	4.45e-05	0.000983107	2.08881
ATOH8	-1.36043	0.563577	-8.30456	4.46e-05	0.000983656	2.60094
SRCIN1	-1.31282	1.87276	-8.28964	4.51e-05	0.000993954	2.45347
DUSP6	0.735874	4.29296	8.28758	4.52e-05	0.000993954	2.08974
BACE2	1.78424	-0.968868	8.28533	4.53e-05	0.000993954	2.67558
ANKH	-0.870752	6.24948	-8.28533	4.53e-05	0.000993954	1.91933
SESN2	-0.994962	5.57263	-8.28352	4.54e-05	0.000994058	1.94122
GOLM1	-1.2046	1.00159	-8.28036	4.55e-05	0.000995288	2.53798
NEK8	0.739843	3.9431	8.27442	4.57e-05	0.00099806	2.13327
SEMA3F	-1.67219	-0.611374	-8.273	4.58e-05	0.00099806	2.65192
CLEC16A	-0.770462	6.42525	-8.27058	4.59e-05	0.00099806	1.90457
RBMS1	0.61042	5.93115	8.2671	4.6e-05	0.00099806	1.9095
SHF	-1.19689	3.00608	-8.26565	4.61e-05	0.00099806	2.27658
GMPPB	-0.659741	5.81479	-8.2654	4.61e-05	0.00099806	1.90763
FZD2	-2.76764	-3.6338	-8.26534	4.61e-05	0.00099806	2.56607
SYDE1	-2.14294	-1.70907	-8.24527	4.69e-05	0.00101188	2.64713
SIRPB1	-1.77255	1.4477	-8.24423	4.69e-05	0.00101188	2.46618
TNS1	-2.39127	1.66598	-8.24398	4.69e-05	0.00101188	2.45195
B3GNTL1	0.764012	3.62824	8.23622	4.72e-05	0.00101677	2.15034
BLVRA	-0.805452	5.84623	-8.23379	4.73e-05	0.00101677	1.87904
TTLL7	-1.1551	1.44498	-8.22973	4.75e-05	0.00101677	2.44693
GALE	-0.737485	3.75739	-8.22921	4.75e-05	0.00101677	2.11605
PDE3B	0.601443	8.18925	8.22838	4.75e-05	0.00101677	1.92298
CLIP2	-1.55112	3.1922	-8.22838	4.75e-05	0.00101677	2.2193
GOLGA8B	0.613114	8.37273	8.22184	4.78e-05	0.00102003	1.92579
RAB21	0.554787	5.54682	8.22131	4.78e-05	0.00102003	1.88339
NLRP2	0.681819	4.60457	8.21926	4.79e-05	0.00102039	1.98035
CNPY4	0.641495	4.62214	8.21545	4.8e-05	0.00102148	1.9735
TTBK1	-1.08445	2.52292	-8.21392	4.81e-05	0.00102148	2.29916
PROC	-3.79777	-2.53351	-8.21312	4.81e-05	0.00102148	2.57942
ZNRF1	-0.677302	4.98883	-8.18697	4.92e-05	0.00104255	1.89604
DCBLD2	-1.17277	2.21826	-8.18568	4.93e-05	0.00104255	2.31525
ADAMTS1	2.16138	-1.34596	8.17987	4.95e-05	0.00104626	2.59431
RP11-305L7.1	-2.0598	-0.144501	-8.17615	4.97e-05	0.00104813	2.54819
RP11-318M2.2	-2.12235	-1.85115	-8.1504	5.08e-05	0.00106978	2.56835
IL22	-1.93104	2.1151	-8.14381	5.1e-05	0.00107432	2.30006
CTBS	-0.635842	4.68171	-8.1397	5.12e-05	0.00107661	1.88895
HLX	-3.01297	-1.03809	-8.13594	5.14e-05	0.00107859	2.55519
DENND3	-0.894054	6.51151	-8.13181	5.16e-05	0.00108092	1.77658
QPCTL	-0.814407	3.31178	-8.12864	5.17e-05	0.00108238	2.09882
OPRL1	-1.18135	1.42498	-8.12441	5.19e-05	0.00108482	2.35456
FADS2	-0.559077	6.1876	-8.11725	5.22e-05	0.00108875	1.76071
MYO1D	-1.13867	2.18308	-8.11597	5.23e-05	0.00108875	2.25586
JPH4	0.880449	3.0138	8.11542	5.23e-05	0.00108875	2.13786
DNAJC18	-0.686644	3.88177	-8.09982	5.3e-05	0.00110177	1.97446
MSRB3	-2.58102	-2.4588	-8.09832	5.31e-05	0.00110177	2.50658
COL6A5	-1.79241	-1.11253	-8.08896	5.35e-05	0.00110911	2.51309
HAVCR2	-1.04039	5.2755	-8.0874	5.36e-05	0.00110911	1.7813
FAHD2B	-0.761192	5.0347	-8.07392	5.42e-05	0.00112046	1.78629
TPST2	-0.846781	4.78165	-8.06712	5.45e-05	0.00112541	1.81102
JAG2	-1.04955	2.55989	-8.06565	5.46e-05	0.00112541	2.15752
C6orf222	2.013	-1.9305	8.0499	5.53e-05	0.00113917	2.48449
CRELD2	-0.589896	6.09739	-8.04691	5.54e-05	0.00114058	1.6954
FOXP1	0.598056	5.00624	8.04459	5.56e-05	0.00114134	1.76534
MCAM	-1.39473	1.50657	-8.03511	5.6e-05	0.00114751	2.26622
MYH10	-0.696631	4.09546	-8.03432	5.6e-05	0.00114751	1.87789
SIAH2	-0.625844	6.24384	-8.03177	5.62e-05	0.00114751	1.67999
FAIM2	-2.84746	-2.14342	-8.03087	5.62e-05	0.00114751	2.46253
FILIP1L	-0.766457	5.83893	-8.03062	5.62e-05	0.00114751	1.68814
PCDH12	-2.5057	-1.86395	-8.02886	5.63e-05	0.00114774	2.46784
RP3-340N1.5	-1.896	-0.672501	-8.02287	5.66e-05	0.00115214	2.44159
DMWD	-0.705974	3.86297	-8.01028	5.72e-05	0.00116256	1.89382
SOGA1	0.854758	2.82864	8.00935	5.73e-05	0.00116256	2.06713
AHR	0.977566	5.29692	8.00266	5.76e-05	0.00116775	1.70702
MPP7	1.56271	2.10312	7.99805	5.78e-05	0.00117087	2.16746
ESR1	1.82002	0.111327	7.98725	5.84e-05	0.00117879	2.36662
PLXDC1	2.30384	0.183436	7.98719	5.84e-05	0.00117879	2.36792
CDH1	0.691515	6.02622	7.98311	5.86e-05	0.00118132	1.64154
LRIG3	-3.47394	-3.64473	-7.98135	5.87e-05	0.00118132	2.36368
HIVEP1	-0.682651	6.90812	-7.9802	5.87e-05	0.00118132	1.63834
ASIC1	0.923694	3.38635	7.97315	5.91e-05	0.00118699	1.94738
SLC4A8	1.29852	1.94416	7.96374	5.96e-05	0.0011939	2.15185
PDE4DIP	-0.766321	8.23291	-7.96344	5.96e-05	0.0011939	1.6756
RCSD1	0.677222	7.82866	7.95545	6e-05	0.00119974	1.64942
GOLGA8A	0.588955	8.25051	7.95481	6e-05	0.00119974	1.66849
RGS6	-2.85272	-0.86513	-7.9516	6.02e-05	0.00120153	2.39313
DNASE1	0.538044	5.62962	7.94514	6.05e-05	0.00120623	1.61808
NOP14-AS1	-0.887508	3.96114	-7.94413	6.06e-05	0.00120623	1.8176
ENDOD1	-0.830772	5.61136	-7.94049	6.08e-05	0.00120848	1.61349
CALU	-0.593361	5.7069	-7.93727	6.09e-05	0.00121031	1.6025
SSR3	-0.522672	7.17489	-7.93425	6.11e-05	0.00121113	1.60119
AGRN	-0.956998	5.39444	-7.93354	6.11e-05	0.00121113	1.62358
GOLGA8R	1.51762	0.0957868	7.92651	6.15e-05	0.00121698	2.30986
NCAM1	-2.16713	-0.176773	-7.91889	6.19e-05	0.00122334	2.32536
STYK1	-2.17281	-1.0365	-7.91757	6.2e-05	0.00122334	2.3654
EHD4	-0.792827	6.22367	-7.91561	6.21e-05	0.00122388	1.57065
MIR1587	-1.85253	-1.09807	-7.91196	6.23e-05	0.00122621	2.36113
PRKAB2	0.728513	4.16964	7.91043	6.24e-05	0.00122629	1.75556
SLFN5	0.598984	8.42369	7.89892	6.3e-05	0.00123652	1.6235
ZDHHC18	-0.649377	6.59896	-7.89796	6.3e-05	0.00123652	1.55395
LTB	0.729548	9.19503	7.89389	6.33e-05	0.00123934	1.65678
IL6	3.8911	0.0522769	7.89157	6.34e-05	0.00124028	2.31646
SYNGR2	-0.619398	6.98377	-7.88775	6.36e-05	0.00124285	1.5514
KCTD15	-1.88738	-1.26753	-7.87676	6.42e-05	0.00125323	2.33536
RAB11FIP4	0.668292	4.8221	7.87232	6.45e-05	0.00125651	1.62407
POR	0.571198	5.03362	7.85967	6.52e-05	0.00126887	1.58532
C7orf41	0.964247	2.59362	7.85644	6.54e-05	0.00127086	1.95946
PARP8	0.520199	6.43758	7.8532	6.56e-05	0.00127287	1.51087
SMCO4	-0.922158	3.13629	-7.85063	6.57e-05	0.00127381	1.86707
SLC4A10	2.0758	-0.447014	7.84824	6.58e-05	0.00127381	2.28118
UXS1	0.697974	5.71243	7.84807	6.58e-05	0.00127381	1.52352
BCL2L2	-0.838048	2.86633	-7.84514	6.6e-05	0.0012755	1.90379
COPZ2	-1.25322	1.26046	-7.8384	6.64e-05	0.00128144	2.11079
NID1	-1.83618	1.22141	-7.82936	6.69e-05	0.00129002	2.11368
ANK2	-0.973939	1.85542	-7.81504	6.78e-05	0.0013047	2.01672
ERLEC1	-0.522154	6.00079	-7.81217	6.8e-05	0.00130557	1.47171
MYLIP	-0.826215	4.15287	-7.81146	6.8e-05	0.00130557	1.65816
FAM163A	-1.74309	-0.335743	-7.80614	6.83e-05	0.00130876	2.23048
SUB1	-0.633819	8.00434	-7.80587	6.83e-05	0.00130876	1.51276
SMPD3	1.05073	2.90327	7.80083	6.86e-05	0.00131156	1.86116
ENPP3	1.28027	1.22225	7.80064	6.86e-05	0.00131156	2.08402
DPEP2	0.700882	4.08732	7.79659	6.89e-05	0.00131462	1.65896
CD83	0.677819	4.92565	7.79155	6.92e-05	0.0013179	1.53403
AC097713.4	1.16565	1.0045	7.79097	6.92e-05	0.0013179	2.0973
RP11-284F21.10	-1.1249	1.44621	-7.78863	6.94e-05	0.00131899	2.04223
SERINC5	0.723939	4.19599	7.78659	6.95e-05	0.00131975	1.63236
CTSL	1.28715	4.7344	7.78067	6.99e-05	0.00132502	1.56543
YWHAQ	-0.543619	7.24031	-7.77373	7.03e-05	0.00133152	1.44854
DYRK3	-0.867631	2.70206	-7.7538	7.15e-05	0.00135279	1.8418
BTBD11	0.587674	5.08006	7.75299	7.16e-05	0.00135279	1.47734
ATG16L1	0.632025	5.37837	7.75006	7.18e-05	0.00135465	1.44836
MMP25	1.00866	5.33074	7.74233	7.23e-05	0.00136228	1.45462
CD33	1.36198	1.43095	7.73795	7.25e-05	0.00136591	2.00276
WNT2B	-1.70144	-0.884582	-7.73213	7.29e-05	0.00137129	2.19413
CSRNP1	-0.749809	5.18759	-7.72891	7.31e-05	0.0013726	1.43984
GOLGA8N	1.31645	1.1023	7.72833	7.32e-05	0.0013726	2.03011
LRP8	-0.523513	5.27812	-7.72401	7.34e-05	0.0013756	1.42387
ITGA6	1.38284	1.79939	7.72313	7.35e-05	0.0013756	1.9451
DFNA5	-1.63226	2.04837	-7.71363	7.41e-05	0.0013845	1.9031
TCEA1	-0.523805	6.7604	-7.71314	7.42e-05	0.0013845	1.37669
CXCR5	-1.8084	2.16184	-7.71113	7.43e-05	0.00138531	1.8883
KCNMB1	-1.62567	0.591921	-7.70828	7.45e-05	0.00138715	2.06393
RNF144A-AS1	0.895455	3.62585	7.70532	7.47e-05	0.00138807	1.65188
ASNS	-0.519752	6.41072	-7.70484	7.47e-05	0.00138807	1.36436
BCL2L14	-0.812932	4.16362	-7.69238	7.55e-05	0.00140182	1.54067
RP11-38P22.2	1.73384	-0.724918	7.68932	7.57e-05	0.00140276	2.15038
EED	-0.577686	6.95816	-7.68894	7.58e-05	0.00140276	1.35739
hsa-mir-6080	0.518166	5.50703	7.67835	7.65e-05	0.00141435	1.36641
MFAP3L	-1.18656	0.808154	-7.67648	7.66e-05	0.00141503	2.00715
STOM	-0.635647	4.8605	-7.67358	7.68e-05	0.001417	1.41954
TMEM178B	-0.809207	3.98878	-7.6722	7.69e-05	0.00141705	1.54961
ATP2B1	-0.582679	5.56152	-7.66035	7.77e-05	0.0014304	1.34126
BATF3	-0.706432	5.30319	-7.65488	7.81e-05	0.0014357	1.35602
SUOX	-0.744132	3.9186	-7.65313	7.82e-05	0.00143623	1.54191
EBI3	-0.787007	5.78405	-7.64934	7.85e-05	0.00143939	1.32175
DAAM1	0.924914	3.9035	7.64213	7.9e-05	0.00144698	1.54474
VEGFA	-0.683481	3.99656	-7.64052	7.91e-05	0.00144736	1.51537
GRAP2	0.756261	6.65249	7.62461	8.02e-05	0.00146472	1.29125
RP11-317P15.4	-1.72709	-1.2845	-7.62455	8.02e-05	0.00146472	2.11371
CHRNB4	-2.56619	-0.511101	-7.62186	8.04e-05	0.00146652	2.08208
DNAJC12	-1.47913	3.09944	-7.61972	8.06e-05	0.00146762	1.65718
SNPH	0.645968	3.89812	7.61835	8.07e-05	0.00146769	1.51577
ARMC4	-2.70691	-2.34779	-7.60478	8.17e-05	0.00148391	2.10377
JAG1	-2.68378	-1.73192	-7.59111	8.27e-05	0.00149971	2.09571
FBXO34	0.581404	5.91086	7.59037	8.27e-05	0.00149971	1.2612
RP11-730K11.1	1.37696	0.721208	7.58453	8.32e-05	0.00150584	1.93607
RNF166	0.514044	6.11771	7.58272	8.33e-05	0.0015062	1.24792
PLOD1	-0.709674	3.8728	-7.58168	8.34e-05	0.0015062	1.47901
TBC1D30	-2.29128	-0.617793	-7.57632	8.38e-05	0.00151172	2.04366
MIR146A	1.01107	6.11835	7.5744	8.39e-05	0.00151257	1.24749
SHC4	-1.9309	1.07755	-7.57075	8.42e-05	0.00151579	1.88762
KLF5	1.15064	2.01974	7.56831	8.44e-05	0.00151736	1.7654
SPON2	1.01212	3.09905	7.56548	8.46e-05	0.00151948	1.60227
ESR2	-2.52533	-2.84752	-7.55752	8.52e-05	0.0015269	2.04953
TCERG1L	1.95994	-0.700128	7.55751	8.52e-05	0.0015269	2.03116
CEP70	1.04026	1.52245	7.55104	8.57e-05	0.00153405	1.80971
PAFAH2	0.675631	4.67261	7.54472	8.62e-05	0.00154104	1.32355
SLC1A5	-0.656793	7.14057	-7.54026	8.65e-05	0.00154393	1.21576
UCP2	-0.690918	8.00275	-7.54011	8.66e-05	0.00154393	1.25171
LINC00176	0.629652	5.42176	7.53741	8.68e-05	0.00154591	1.23546
CREB3L2	-0.513586	6.39057	-7.53453	8.7e-05	0.00154816	1.19585
ARHGAP31	-0.527087	6.29875	-7.52668	8.76e-05	0.0015574	1.18776
GIMAP8	0.491089	6.32439	7.52477	8.78e-05	0.00155831	1.18809
SH2D1A	0.532487	6.55857	7.51345	8.87e-05	0.00157255	1.17791
RP11-421L21.3	0.892603	3.24745	7.50829	8.91e-05	0.00157812	1.52055
LPIN1	0.502031	6.36412	7.50376	8.95e-05	0.0015828	1.16703
PARM1	-1.67857	0.196738	-7.50048	8.97e-05	0.0015857	1.90646
CAMK1G	-2.18602	-0.623179	-7.49424	9.02e-05	0.00159288	1.96746
KDELR2	-0.518191	5.50787	-7.49274	9.04e-05	0.00159324	1.17762
SPATA5	-0.646112	3.98415	-7.48707	9.08e-05	0.0015973	1.36534
LHPP	0.731834	3.23867	7.48676	9.08e-05	0.0015973	1.49853
RHOXF1	1.50808	1.42431	7.48619	9.09e-05	0.0015973	1.76488
LY9	1.38178	2.00568	7.47724	9.16e-05	0.00160853	1.68174
SPTBN1	0.719079	7.61842	7.47567	9.18e-05	0.00160901	1.17105
MAP2K1	-0.539718	7.14946	-7.4738	9.19e-05	0.00160993	1.14906
CAMK1	-0.7632	3.49916	-7.47043	9.22e-05	0.00161175	1.4344
CTD-2576D5.4	-1.53731	1.22713	-7.46837	9.24e-05	0.00161175	1.76615
GIMAP2	0.494159	5.91016	7.46817	9.24e-05	0.00161175	1.13801
THAP10	-2.69048	-2.04465	-7.4671	9.25e-05	0.00161175	1.98787
AGFG2	-0.54931	5.10137	-7.46638	9.25e-05	0.00161175	1.18578
2019-09-11	-0.631978	5.58131	-7.45868	9.32e-05	0.00162126	1.14002
RP11-260E18.1	3.95913	-4.16198	7.45666	9.34e-05	0.00162127	1.94225
TTC28	-1.50837	0.27063	-7.45622	9.34e-05	0.00162127	1.85563
ABAT	0.584492	4.8282	7.45437	9.36e-05	0.00162219	1.21091
NT5DC3	-0.929052	2.7326	-7.45002	9.39e-05	0.00162643	1.54168
MDM4	0.511876	6.19403	7.44906	9.4e-05	0.00162643	1.11323
THBS4	-1.96708	0.351964	-7.44431	9.44e-05	0.00163167	1.84278
ITFG3	0.821166	3.49723	7.44282	9.45e-05	0.00163208	1.41346
RGPD1	1.06773	2.52429	7.44146	9.47e-05	0.00163229	1.5696
B3GAT1	-2.10262	-1.24477	-7.43679	9.51e-05	0.00163744	1.9443
ACSL1	-0.611971	5.96652	-7.42613	9.6e-05	0.0016506	1.09147
RHOC	-0.526116	4.87045	-7.42477	9.61e-05	0.0016506	1.16986
TMEM245	0.632016	6.75189	7.42374	9.62e-05	0.0016506	1.09116
PIK3IP1	0.754621	6.95539	7.42318	9.63e-05	0.0016506	1.09589
SH2D2A	-0.754515	7.59894	-7.41655	9.68e-05	0.00165858	1.10925
FAM117B	0.781429	2.93889	7.41549	9.69e-05	0.00165858	1.47674
RP5-1180C10.2	0.772904	2.91359	7.41365	9.71e-05	0.00165955	1.47884
ZNF385C	2.28071	-0.746064	7.41089	9.73e-05	0.00166192	1.90154
VWA1	-3.37335	-2.39439	-7.404	9.8e-05	0.0016706	1.92766
CYFIP1	-0.677219	5.09353	-7.39413	9.89e-05	0.00168329	1.11524
GIMAP5	0.513626	7.67323	7.39334	9.89e-05	0.00168329	1.08945
PPME1	-0.55591	5.3495	-7.39062	9.92e-05	0.00168565	1.08657
DNAJC3	-0.505282	6.17798	-7.38493	9.97e-05	0.00169262	1.04574
RBFOX2	-1.19943	0.421385	-7.38131	0.000100019	0.0016964	1.76567
FAM3C	-0.703388	4.22039	-7.37579	0.000100528	0.00170273	1.21539
IL13RA1	-2.77318	-2.19801	-7.37488	0.000100611	0.00170273	1.906
CTD-3064M3.7	1.20771	0.444516	7.37313	0.000100773	0.00170311	1.75971
GHRL	-0.943539	3.43079	-7.37225	0.000100855	0.00170311	1.35041
ETS2	0.603019	5.80422	7.37109	0.000100962	0.00170311	1.04548
RP11-439M11.1	1.33247	-0.0227075	7.36618	0.000101419	0.00170896	1.79804
DPF3	-2.06026	1.46445	-7.36342	0.000101677	0.00171145	1.64364
SLC8A1	-2.17467	-0.33655	-7.35924	0.000102068	0.00171618	1.82216
SH3BP2	-0.542884	6.40655	-7.35686	0.000102292	0.00171808	1.01711
RP11-305L7.3	-1.9478	-0.500037	-7.3526	0.000102694	0.00172297	1.82485
DNAJB5	-0.856641	2.98561	-7.34886	0.000103048	0.00172705	1.40038
EGFL6	-0.892109	2.91852	-7.34194	0.000103707	0.00173422	1.40445
CD226	-0.791979	5.16693	-7.34104	0.000103793	0.00173422	1.056
RP11-875O11.3	-2.06716	-0.783739	-7.34086	0.00010381	0.00173422	1.83292
CCNA1	-1.43316	-0.139049	-7.33622	0.000104255	0.00173975	1.77652
OTUD7A	1.15775	0.607656	7.33507	0.000104365	0.00173975	1.7054
GARS	-0.497417	7.73216	-7.32997	0.000104857	0.00174534	1.02676
MAP4K5	0.637867	4.08103	7.32834	0.000105016	0.00174534	1.1955
RNF19A	-0.630313	6.79374	-7.32683	0.000105162	0.00174534	0.991685
SLC35B1	-0.504712	5.35562	-7.32627	0.000105216	0.00174534	1.02015
HTATSF1	0.479408	6.77	7.32581	0.000105261	0.00174534	0.991169
TRIM16	-0.927257	5.0078	-7.32323	0.000105512	0.00174763	1.05688
SLC25A46	0.516772	6.4995	7.32055	0.000105774	0.0017501	0.982576
TC2N	1.11554	6.83497	7.31326	0.000106488	0.00176005	0.9853
FGF18	-2.92575	-2.25278	-7.30887	0.000106921	0.00176533	1.84702
SLC7A1	-0.497829	7.07349	-7.30589	0.000107216	0.00176833	0.976672
CRTC2	0.507401	6.82648	7.30471	0.000107333	0.00176839	0.970851
RP11-284F21.9	-1.68968	-0.766602	-7.30051	0.000107752	0.00177296	1.79099
CTA-126B4.7	-1.45757	-0.139183	-7.29963	0.000107839	0.00177296	1.74168
FERMT2	-0.565774	4.32353	-7.29412	0.000108391	0.00178015	1.11456
PEAK1	-0.488961	6.00557	-7.28985	0.00010882	0.00178532	0.951073
ENPP1	2.39188	-1.44599	7.28547	0.000109262	0.00178997	1.81553
SKAP2	-0.819907	3.13126	-7.28477	0.000109334	0.00178997	1.31159
MAPK11	-0.59895	4.59095	-7.26929	0.000110915	0.00181395	1.04968
SGMS2	-2.42209	-1.33699	-7.264	0.000111462	0.00182028	1.79018
RASSF3	0.639909	5.50155	7.26216	0.000111653	0.00182028	0.95154
RP11-680A11.5	-1.83976	-0.184281	-7.26213	0.000111656	0.00182028	1.71354
ADAMTSL4	-1.97555	-2.30862	-7.25997	0.000111881	0.00182028	1.8036
SRPK2	0.538583	6.32043	7.2599	0.000111888	0.00182028	0.920336
EVL	0.550916	9.37996	7.2564	0.000112252	0.00182204	1.03401
TMEM198	-1.42465	0.886475	-7.25549	0.000112347	0.00182204	1.5956
SNX30	0.784234	3.28436	7.25549	0.000112347	0.00182204	1.25964
AL450992.2	-0.935544	2.13827	-7.24864	0.000113065	0.00183177	1.42757
EXTL2	-1.0538	2.94412	-7.24564	0.000113382	0.00183499	1.30443
CRIM1	-1.23695	1.40714	-7.23184	0.000114849	0.00185681	1.50883
MRC2	0.906033	1.88905	7.22587	0.00011549	0.00186462	1.44172
SLC7A11	-0.807896	4.2141	-7.22511	0.000115572	0.00186462	1.0647
FBP2	-1.72857	-1.11418	-7.21933	0.000116197	0.00186719	1.7344
MT2A	0.853006	7.46388	7.21932	0.000116198	0.00186719	0.905129
E2F3	0.499623	5.28563	7.21911	0.000116221	0.00186719	0.921228
PTPRJ	-0.472274	6.48448	-7.21815	0.000116326	0.00186719	0.875314
OTUD7B	-1.16643	4.89606	-7.21809	0.000116332	0.00186719	0.967902
PNPLA7	0.656468	4.26502	7.21047	0.000117163	0.00187859	1.04562
DNAJB1	0.493268	6.03917	7.20619	0.000117633	0.00188418	0.868021
GXYLT2	-2.32634	-1.42695	-7.20141	0.000118159	0.00189066	1.73469
SPATA9	3.45115	-3.88848	7.19838	0.000118494	0.00189408	1.72446
TIPARP	0.552915	5.81738	7.19459	0.000118916	0.00189764	0.863472
CADM3	-5.04024	-3.02903	-7.19396	0.000118985	0.00189764	1.73651
FAM65B	0.496121	7.75591	7.19309	0.000119083	0.00189764	0.88842
PDIA5	-0.818167	3.59869	-7.19083	0.000119335	0.00189829	1.13516
RELN	-6.13225	-3.25949	-7.18961	0.000119472	0.00189829	1.73452
SDSL	-1.47721	1.34108	-7.18945	0.00011949	0.00189829	1.47706
INPP1	-0.688471	3.50069	-7.18771	0.000119684	0.00189943	1.14774
KIAA1147	0.483042	7.25654	7.1813	0.000120405	0.00190893	0.855873
FAM129A	0.5111	7.97553	7.17884	0.000120683	0.00190975	0.884082
FAM21C	0.552778	6.39673	7.17867	0.000120703	0.00190975	0.836529
SLC25A19	-0.580701	4.73914	-7.1717	0.000121494	0.00191749	0.928798
PCED1B-AS1	0.743462	5.3598	7.17118	0.000121553	0.00191749	0.870854
TNFRSF11B	-3.45595	-2.60313	-7.17111	0.000121561	0.00191749	1.71865
ASCL1	-3.64716	-3.80772	-7.16752	0.000121972	0.00192179	1.69783
FLT3LG	1.01344	1.75702	7.16657	0.000122081	0.00192179	1.40055
NRSN2	-1.36096	0.186865	-7.16376	0.000122404	0.00192399	1.57858
MID1IP1	-0.488386	6.51762	-7.1632	0.000122468	0.00192399	0.818849
RP11-25K19.1	1.50715	1.00456	7.1599	0.000122848	0.00192801	1.49339
CCDC69	0.604104	5.99582	7.15448	0.000123475	0.0019359	0.816911
PFKM	-0.519118	5.23294	-7.15196	0.000123769	0.00193854	0.851641
TIMMDC1	-0.481852	5.61563	-7.14482	0.000124603	0.00194964	0.815766
BTG2	0.495195	7.19194	7.14086	0.000125068	0.00195496	0.811854
KIAA1244	-2.05299	-0.251052	-7.13497	0.000125764	0.00196355	1.59822
SYNPO	-1.37865	1.35981	-7.13407	0.00012587	0.00196355	1.41797
ABTB2	1.99301	3.59447	7.13295	0.000126003	0.00196365	1.11616
TMPRSS3	-0.949904	2.83836	-7.13145	0.000126181	0.00196446	1.20411
MEF2C	-1.44238	-0.659491	-7.125	0.000126951	0.00197447	1.614
HLA-DQB1	-0.590836	8.1955	-7.12116	0.000127412	0.00197965	0.834698
LZTS1	0.525281	5.10123	7.11507	0.000128146	0.00198907	0.831464
CD74	-0.708395	11.808	-7.11245	0.000128464	0.00199145	1.00038
CDH24	-0.819068	2.48347	-7.1117	0.000128555	0.00199145	1.2379
PLEKHA1	0.813391	2.39659	7.11006	0.000128754	0.00199255	1.25219
CMIP	0.549252	5.66542	7.09451	0.00013066	0.00201561	0.766285
AC116614.1	-2.25309	-2.52261	-7.09443	0.00013067	0.00201561	1.65334
DERL3	-0.903293	3.6289	-7.09396	0.000130729	0.00201561	1.03133
AGFG1	-0.58628	6.73767	-7.09315	0.000130829	0.00201561	0.74926
RP11-403I13.8	0.744538	3.81099	7.09264	0.000130892	0.00201561	1.00209
NTRK2	-1.07622	4.31413	-7.08946	0.000131287	0.00201917	0.914209
ALOX5	1.39482	0.0239269	7.08869	0.000131383	0.00201917	1.52476
COLCA1	-3.55017	-4.02014	-7.08704	0.000131588	0.00202032	1.62384
CYP19A1	-2.50053	-2.09782	-7.08488	0.000131858	0.0020214	1.64319
CD22	3.10585	0.659441	7.0844	0.000131918	0.0020214	1.49263
SEMA7A	-0.88832	4.58059	-7.08025	0.000132437	0.00202735	0.860455
RP11-713M15.2	1.21455	0.374027	7.07614	0.000132954	0.00203327	1.4754
DHRS7B	-0.668565	3.3127	-7.07374	0.000133257	0.00203589	1.06339
FICD	-0.711681	3.63783	-7.06894	0.000133866	0.00204319	1.00093
GNAI1	-1.57498	-0.77689	-7.06678	0.00013414	0.00204537	1.56671
PAN2	0.524889	6.02119	7.06254	0.000134681	0.00205161	0.719382
GIMAP4	0.473185	7.25137	7.06127	0.000134843	0.00205207	0.730638
CHST11	-0.485896	7.13462	-7.05816	0.000135243	0.00205614	0.722075
TLE1	-1.63293	-1.05503	-7.05705	0.000135385	0.00205629	1.57554
CUBN	0.981402	2.29578	7.05419	0.000135753	0.00205836	1.21155
MINA	-0.496346	6.08653	-7.05299	0.000135908	0.00205836	0.704318
PIK3AP1	-1.77603	1.0149	-7.05291	0.000135918	0.00205836	1.38318
SLC2A6	-0.963243	1.50361	-7.04902	0.000136423	0.00206399	1.30992
BEX5	-0.984102	1.37149	-7.04695	0.000136691	0.00206604	1.32457
RP11-757O6.1	-2.45308	-0.401376	-7.03361	0.000138438	0.00209041	1.51619
SEC61G	-0.4962	5.46044	-7.03246	0.000138589	0.00209067	0.708213
SERPINB1	-0.622903	6.84562	-7.02959	0.000138969	0.00209436	0.684943
TRAF1	-0.526441	9.39537	-7.02671	0.000139351	0.00209765	0.796319
P4HA2	-0.742188	3.92325	-7.02591	0.000139457	0.00209765	0.906347
NEIL1	1.24051	0.564603	7.02097	0.000140116	0.00210553	1.39997
CLN3	0.478611	5.27652	7.01729	0.000140608	0.00211089	0.711543
ALCAM	0.610621	5.04965	7.0136	0.000141105	0.0021163	0.732579
TBCEL	-0.716069	4.95774	-7.01147	0.000141391	0.00211855	0.736211
REPS2	-1.85563	-1.77286	-7.00853	0.00014179	0.00212215	1.56268
EPB41	0.56366	8.17713	7.00768	0.000141904	0.00212215	0.715429
KLHL22	0.616029	5.45734	7.0049	0.000142282	0.00212576	0.68666
MAK	-1.71405	-1.70325	-7.00025	0.000142916	0.00213318	1.55198
DLL1	2.06306	-2.4921	6.99344	0.000143849	0.00214393	1.56091
AFAP1	-0.769324	4.77991	-6.99298	0.000143912	0.00214393	0.739617
MYBL1	1.05671	1.71264	6.98742	0.000144681	0.00215332	1.2241
RUNX3	-0.5957	8.0991	-6.98267	0.00014534	0.00215994	0.684666
SNX10	0.529959	4.95935	6.98221	0.000145403	0.00215994	0.708156
HAX1	-0.609464	6.57299	-6.97965	0.000145761	0.00216319	0.627665
TMED2	-0.464195	7.31336	-6.97523	0.00014638	0.00217002	0.640765
FLVCR2	0.940455	2.61392	6.97437	0.0001465	0.00217002	1.08046
PTPRF	-2.1455	-0.606587	-6.97229	0.000146793	0.00217229	1.46721
BHLHE40-AS1	-0.813522	6.00183	-6.96953	0.000147182	0.00217464	0.620828
KIF1A	-1.17951	1.86489	-6.96918	0.000147232	0.00217464	1.18237
MTUS1	0.900224	2.07105	6.96658	0.000147599	0.002178	1.15211
TMEM173	-0.793401	7.50444	-6.96422	0.000147934	0.00218086	0.637818
DENND4C	0.570662	5.9941	6.9606	0.000148449	0.00218639	0.613119
SLC1A4	0.630995	7.52934	6.95725	0.000148928	0.00218997	0.632424
SCPEP1	-0.716233	3.99424	-6.95692	0.000148974	0.00218997	0.82104
APBA2	1.16426	1.62587	6.94439	0.00015078	0.00221388	1.19242
ARSG	-0.824066	2.58187	-6.94366	0.000150885	0.00221388	1.04913
ARHGAP9	0.462493	6.79189	6.94141	0.000151211	0.00221658	0.591514
SPARC	-1.56686	-0.996778	-6.93843	0.000151646	0.00222028	1.45593
MARVELD1	-1.2871	0.55625	-6.93772	0.00015175	0.00222028	1.31239
GTF2IRD2B	0.56332	4.37312	6.93371	0.000152337	0.00222678	0.737893
KB-1980E6.3	1.59739	-0.852614	6.93101	0.000152733	0.00223048	1.44196
CTD-2587H19.1	1.19373	2.13187	6.92888	0.000153047	0.00223296	1.10819
CDYL2	-0.488522	7.14381	-6.92761	0.000153234	0.0022336	0.584536
KRT73	1.53717	-1.00157	6.91872	0.000154553	0.00225071	1.43916
SNX33	-1.11324	2.55987	-6.9108	0.000155739	0.00226586	1.02049
HYOU1	-0.622963	8.68025	-6.9074	0.000156251	0.0022712	0.634451
RP11-766N7.3	-4.81534	-3.1048	-6.90622	0.000156429	0.00227165	1.47714
GNG5	-0.464104	5.93611	-6.90315	0.000156893	0.00227627	0.548688
SPIN1	0.781058	4.78396	6.89865	0.000157578	0.00228407	0.646693
PLXNA1	-0.506871	5.36873	-6.89538	0.000158077	0.00228918	0.569865
PGAM1	-0.484573	7.83946	-6.89292	0.000158453	0.00229248	0.576383
STAM	0.530253	4.68884	6.89097	0.000158752	0.00229453	0.645571
IL15	-0.789004	2.89527	-6.89008	0.00015889	0.00229453	0.942868
CACNA1H	1.15464	0.285803	6.88845	0.000159139	0.002296	1.29446
ARNT2	-2.29769	-1.90286	-6.88474	0.000159712	0.00230213	1.45023
SURF4	-0.477456	8.15315	-6.88341	0.000159919	0.00230298	0.581896
STK38	0.600504	6.85987	6.8795	0.000160525	0.00230907	0.527865
LINC00528	1.05923	0.739959	6.87877	0.000160639	0.00230907	1.23271
ICAM1	-0.713031	7.09962	-6.8772	0.000160883	0.00231044	0.530325
LINC00938	0.631106	3.76576	6.8749	0.000161242	0.00231346	0.778767
EGLN2	0.598792	3.79336	6.87375	0.000161422	0.00231391	0.772122
P2RY1	1.26678	0.548836	6.87232	0.000161645	0.00231498	1.25093
C19orf10	-0.645981	6.08274	-6.87057	0.00016192	0.00231678	0.512146
AC092580.4	-0.822973	3.85857	-6.86799	0.000162325	0.00231974	0.75223
LDLRAD4	0.70904	6.26162	6.86736	0.000162425	0.00231974	0.511093
SRD5A3	-0.915224	3.28556	-6.85884	0.000163774	0.00233685	0.84498
ARSB	-0.650704	3.65752	-6.85722	0.000164032	0.00233839	0.773995
SEC61A1	-0.484602	8.47058	-6.85429	0.000164499	0.00234092	0.567053
EIF4EBP1	-0.80096	4.7496	-6.85347	0.000164629	0.00234092	0.595966
RP11-75C10.7	1.14393	0.614509	6.85328	0.000164661	0.00234092	1.22211
GDPD5	0.59907	4.04174	6.85081	0.000165055	0.00234438	0.7047
NFKBIZ	0.817396	6.31251	6.84891	0.000165361	0.00234558	0.492435
LPGAT1	0.595546	5.25677	6.84841	0.000165441	0.00234558	0.536265
DTX4	1.5175	-1.21345	6.84585	0.000165854	0.00234929	1.38009
KLF7	-0.752533	4.9198	-6.84254	0.000166388	0.00235471	0.561767
FAM53B	-0.613519	5.53415	-6.83988	0.000166819	0.00235699	0.50003
ALG2	0.493683	5.85542	6.83968	0.000166852	0.00235699	0.487285
SLC22A4	-1.55752	-1.02637	-6.83583	0.000167478	0.00236368	1.35642
MKL1	0.502667	6.58101	6.83359	0.000167843	0.00236578	0.473328
SLC39A10	0.696962	3.95263	6.83241	0.000168037	0.00236578	0.702353
LINC00243	0.932414	1.64108	6.83213	0.000168082	0.00236578	1.07078
SPR	-1.71549	-0.954085	-6.82784	0.000168787	0.00237354	1.34463
MAP3K14-AS1	-0.769827	2.38926	-6.82569	0.00016914	0.00237637	0.95395
TTC32	0.689801	3.70963	6.8195	0.000170163	0.00238858	0.730776
ZBTB1	0.635085	6.71552	6.81296	0.000171252	0.00239751	0.453981
BBS2	0.631587	3.94469	6.81229	0.000171363	0.00239751	0.680808
GBP5	0.758468	9.87619	6.81135	0.000171522	0.00239751	0.592134
EBF4	-1.311	2.07395	-6.81125	0.000171537	0.00239751	0.989924
SELL	0.80958	7.63573	6.81106	0.00017157	0.00239751	0.481772
GCNT1	-0.795359	4.11792	-6.80892	0.000171929	0.00240037	0.644017
CTD-2201I18.1	1.46759	-0.39922	6.80701	0.000172249	0.00240236	1.28145
GLUL	-0.529054	6.16893	-6.80623	0.000172381	0.00240236	0.441281
HDAC5	-0.796469	4.60205	-6.80344	0.000172851	0.00240676	0.562526
PRKACB	0.696091	6.06662	6.79922	0.000173565	0.00241383	0.440792
IFNAR2	0.523798	5.7421	6.79861	0.000173669	0.00241383	0.447852
TBC1D12	-1.54282	-0.842871	-6.79646	0.000174035	0.00241675	1.30402
FAM13A-AS1	0.93108	2.15989	6.7952	0.000174248	0.00241756	0.960371
B3GALNT2	-0.695588	3.31293	-6.79316	0.000174597	0.00242024	0.768206
COPG1	-0.483244	7.46553	-6.79175	0.000174837	0.00242141	0.450873
TMEM170B	-1.15233	0.575518	-6.78417	0.000176138	0.00243726	1.15072
FUT10	-0.835424	2.61115	-6.7819	0.000176531	0.00243906	0.874076
ABCC5	0.515461	4.95928	6.7816	0.000176582	0.00243906	0.493795
EDA	-1.23591	0.00619311	-6.77888	0.000177054	0.0024434	1.20801
MEI1	-0.631669	4.89167	-6.77441	0.00017783	0.00245028	0.490241
ALDH7A1	-1.8896	-2.45186	-6.7742	0.000177867	0.00245028	1.35459
TNFRSF18	-0.851324	6.32837	-6.77035	0.00017854	0.00245738	0.404041
PRDM2	-0.613052	6.93244	-6.7613	0.000180132	0.00247556	0.400561
IL17RC	-2.45073	-1.37683	-6.75967	0.000180419	0.00247556	1.30813
LINC00623	0.671792	3.66312	6.75936	0.000180474	0.00247556	0.674228
PBX4	0.629893	4.50085	6.75811	0.000180696	0.00247556	0.532156
PTGS2	2.07784	2.55023	6.75725	0.000180849	0.00247556	0.882697
GPR68	0.660514	5.76755	6.75492	0.000181264	0.00247556	0.402199
ANXA6	-0.507908	9.18171	-6.75486	0.000181273	0.00247556	0.496075
NAB2	-0.999678	4.5358	-6.75451	0.000181337	0.00247556	0.523332
SMAD3	0.451876	7.45834	6.75408	0.000181413	0.00247556	0.410986
ADO	-0.502064	5.76466	-6.75386	0.000181453	0.00247556	0.394202
USP46	0.890753	2.68312	6.74813	0.000182477	0.00248678	0.83023
PAK3	1.30319	-0.510225	6.74747	0.000182595	0.00248678	1.22873
ADAMTS13	-0.768756	2.76884	-6.74488	0.00018306	0.00249094	0.809135
LAMB3	-1.29038	1.89055	-6.74001	0.000183939	0.00250021	0.939955
CFLAR	-0.590998	8.87583	-6.73932	0.000184064	0.00250021	0.463918
SH3BP5	0.480927	6.83483	6.73694	0.000184495	0.00250115	0.372973
PTGER2	0.908154	4.54008	6.73646	0.000184583	0.00250115	0.510251
ADK	-0.573237	4.71899	-6.73559	0.000184742	0.00250115	0.469891
MITF	-1.85792	-1.54545	-6.7354	0.000184776	0.00250115	1.28861
RP11-345M22.1	-2.73133	-3.49305	-6.73209	0.000185378	0.00250712	1.30784
LZTS2	0.545807	4.2561	6.72992	0.000185775	0.00250917	0.537859
MOCS1	-2.09012	-3.2834	-6.72901	0.000185941	0.00250917	1.30838
TNRC6C	0.471847	5.35899	6.72862	0.000186014	0.00250917	0.39586
HOXB9	-1.39262	-0.190322	-6.72638	0.000186425	0.00251253	1.17514
RP11-526I2.5	0.705722	2.80065	6.72376	0.000186905	0.00251682	0.783381
MPV17L2	-0.580419	3.7751	-6.72036	0.000187533	0.00252309	0.60543
RP11-439L8.4	2.27908	-2.72451	6.71525	0.000188481	0.00253366	1.30072
LRRC8B	-0.614672	4.6299	-6.71425	0.000188667	0.00253397	0.459592
RGL1	-0.581087	4.10291	-6.71174	0.000189135	0.00253806	0.538661
ERAP2	0.59483	5.80925	6.7093	0.000189591	0.00254199	0.349714
C3orf18	0.629133	4.00531	6.7074	0.000189946	0.00254439	0.5574
S1PR1	0.60524	6.32862	6.70659	0.000190097	0.00254439	0.335927
SGSM2	0.443573	6.26483	6.70553	0.000190298	0.00254488	0.333486
HR	-2.36026	-3.1743	-6.69993	0.000191353	0.0025568	1.28274
SREBF2	-0.469095	8.14911	-6.69101	0.000193047	0.00257722	0.37418
S1PR4	0.451491	6.39195	6.68411	0.00019437	0.00259265	0.30989
KRT72	1.42311	-0.29995	6.67922	0.000195313	0.002603	1.14135
WDFY4	1.7471	0.483259	6.67399	0.000196328	0.00260829	1.06113
HM13	-0.545791	6.97497	-6.67396	0.000196333	0.00260829	0.306456
HAAO	-1.40167	-0.618925	-6.67335	0.000196451	0.00260829	1.15996
SLC4A7	0.588896	5.23328	6.67257	0.000196603	0.00260829	0.348142
ARRDC2	0.649542	8.04474	6.67242	0.000196633	0.00260829	0.349527
ERVH48-1	1.54643	0.849588	6.672	0.000196716	0.00260829	1.01178
ZFHX2	-1.00335	3.46345	-6.6644	0.000198202	0.00262548	0.606419
RORC	-0.978431	1.02093	-6.66365	0.00019835	0.00262548	0.969518
TLCD1	1.04557	1.00705	6.65716	0.000199632	0.00264021	0.968784
JUNB	-0.701284	7.83297	-6.64608	0.000201842	0.00266716	0.309619
UBXN11	0.472002	5.06834	6.64248	0.000202564	0.00267444	0.329307
RP11-191G24.1	-2.32923	-0.703966	-6.63994	0.000203077	0.00267893	1.14246
NAV2	-0.789501	3.78731	-6.63495	0.000204089	0.00268888	0.513219
KBTBD11	-1.5594	1.41026	-6.63451	0.000204177	0.00268888	0.895275
PTPRE	0.486225	4.67234	6.6279	0.000205526	0.00270435	0.362767
ARL1	-0.51031	5.4405	-6.62553	0.000206011	0.00270774	0.272454
DMPK	-0.667888	3.71221	-6.62494	0.000206131	0.00270774	0.514083
BHLHE40	-0.569926	9.74334	-6.6228	0.000206573	0.00270897	0.380519
SSR4	-0.46141	7.0949	-6.6228	0.000206573	0.00270897	0.25346
RP11-861A13.4	0.724146	4.24164	6.62156	0.000206828	0.00271002	0.426367
PCK2	-0.471749	5.99342	-6.60617	0.000210027	0.00274816	0.225504
SIX5	-1.10854	1.17722	-6.60586	0.000210092	0.00274816	0.889541
SSR1	-0.464551	7.15751	-6.60009	0.000211307	0.00276173	0.230472
PPFIBP1	0.755551	6.15858	6.59484	0.000212419	0.00277393	0.217303
2019-09-09	0.658757	9.79358	6.59193	0.000213037	0.00277967	0.349498
CETP	-1.89166	-1.24606	-6.58974	0.000213504	0.00278342	1.12548
DGKG	-1.55197	0.173724	-6.58646	0.000214207	0.00279025	0.994019
GOLGA8Q	1.66555	-0.126398	6.58283	0.000214986	0.00279805	1.02809
BOC	-1.89216	-1.15312	-6.57516	0.000216643	0.00281726	1.10443
SNAI3	0.827391	1.87643	6.57147	0.000217445	0.00282533	0.760127
RP11-168O16.1	-2.25257	-3.08009	-6.56017	0.000219923	0.00285515	1.15202
NOG	2.46901	-1.59401	6.55507	0.000221054	0.00286743	1.11738
CHRM3-AS2	-0.53637	4.44111	-6.54508	0.000223281	0.00289265	0.301347
OLFML2A	1.42425	1.23061	6.54433	0.000223451	0.00289265	0.825411
TJP2	-0.697631	5.46319	-6.54386	0.000223556	0.00289265	0.182977
SPRY4	-2.3471	-1.10689	-6.54299	0.000223752	0.00289277	1.07253
CDC42BPB	-1.64025	1.62739	-6.5363	0.000225263	0.00290849	0.762048
LRRN3	0.869892	7.94107	6.53595	0.000225341	0.00290849	0.195165
RP1-28O10.1	-1.59283	-1.25022	-6.53133	0.000226392	0.00291963	1.0639
CNN2	0.538582	7.66408	6.52836	0.00022707	0.00292595	0.172638
LINC00342	0.503084	4.52416	6.52592	0.000227628	0.00293071	0.272193
CCDC57	0.427352	6.16213	6.52333	0.000228224	0.002934	0.133833
THEMIS	0.693416	5.9772	6.52317	0.000228261	0.002934	0.141001
DBH	1.6531	-1.69646	6.52235	0.00022845	0.00293401	1.08342
TSC22D3	-0.465953	6.04931	-6.52067	0.000228836	0.00293654	0.129814
CCM2	0.429802	6.98551	6.51523	0.000230094	0.00295025	0.132786
TSPAN18	0.898389	2.15298	6.51371	0.000230449	0.00295236	0.658411
MGAT4A	0.523099	7.10431	6.51182	0.000230887	0.00295555	0.132979
GOLIM4	-0.748082	3.25536	-6.5063	0.000232177	0.00296739	0.467337
C3orf14	-0.797578	2.19077	-6.50623	0.000232194	0.00296739	0.640224
ZNF154	-0.622349	3.37199	-6.50332	0.000232878	0.00297131	0.442063
LZTS3	0.997422	2.26929	6.5033	0.000232883	0.00297131	0.631057
STAT4	0.535641	6.4959	6.49529	0.000234775	0.0029913	0.102789
PIK3R5	0.450249	6.66966	6.49504	0.000234834	0.0029913	0.103809
ELF4	0.475761	6.29964	6.49236	0.000235472	0.00299696	0.0987239
PEX5L	1.47458	-0.445576	6.47779	0.000238969	0.00303899	0.945363
YPEL5	-0.526614	5.7812	-6.47384	0.000239927	0.00304657	0.0856547
NBPF1	0.596333	3.57872	6.47371	0.000239958	0.00304657	0.375834
MYO1F	0.436143	7.48264	6.47291	0.000240153	0.00304657	0.102718
SOCS3	-0.8901	5.77455	-6.46437	0.000242243	0.00306727	0.0797763
CHMP4C	-2.0285	-1.37567	-6.46436	0.000242244	0.00306727	1.00623
GNG2	0.52461	6.63945	6.46344	0.00024247	0.00306727	0.0685555
MGLL	-0.950483	2.88024	-6.46302	0.000242573	0.00306727	0.485415
PCED1B	0.525637	5.13508	6.45915	0.000243528	0.00307684	0.120564
IGSF3	1.09413	2.44529	6.45269	0.000245132	0.00309459	0.549685
SPECC1	-1.49009	1.74156	-6.44942	0.000245948	0.00310237	0.649781
MICALCL	-1.0374	1.50637	-6.44194	0.000247824	0.00312127	0.668607
ZBTB25	0.562569	5.42758	6.44145	0.000247948	0.00312127	0.0755934
HLA-DPA1	-0.709788	9.26335	-6.44075	0.000248123	0.00312127	0.154887
RARG	-0.594683	5.08334	-6.44025	0.000248249	0.00312127	0.100335
TMED9	-0.493239	6.86995	-6.436	0.000249326	0.00313207	0.0402562
ARCN1	-0.432771	7.67168	-6.43527	0.000249511	0.00313207	0.0678506
TCFL5	0.763627	2.40496	6.43368	0.000249916	0.00313381	0.531023
ABLIM1	1.09579	6.07332	6.43314	0.000250052	0.00313381	0.0457566
RP11-125B21.2	-1.25803	0.0069781	-6.43061	0.000250696	0.00313935	0.842711
P2RY8	0.689555	7.28912	6.4288	0.000251161	0.00314264	0.047426
WDR41	-0.559961	4.64821	-6.42541	0.000252029	0.00315096	0.137866
RP5-836N10.1	-1.17892	2.02601	-6.42315	0.000252609	0.00315462	0.576749
DHRS3	0.488611	5.90707	6.4227	0.000252727	0.00315462	0.0276022
ITPRIPL1	-0.549303	4.20391	-6.41763	0.000254036	0.00316842	0.197581
CTDSPL	-1.06685	3.57358	-6.41667	0.000254284	0.00316898	0.315609
RP1-1J6.2	1.56341	-1.03861	6.4157	0.000254537	0.00316958	0.93131
FAM129B	0.737099	3.31675	6.41261	0.000255338	0.00317702	0.356415
STARD4	-0.509007	5.73298	-6.40975	0.000256087	0.00318378	0.0158397
ABCD2	-0.528585	5.79844	-6.40846	0.000256424	0.00318543	0.0116485
MAP1LC3A	-0.658671	3.27509	-6.40513	0.000257296	0.00319372	0.350903
BIN1	0.573953	5.48704	6.40183	0.000258166	0.00320196	0.0267371
GRK5	0.432804	6.16266	6.38417	0.00026287	0.0032577	-0.0219072
PPIP5K1	-0.480921	4.69645	-6.38048	0.000263864	0.00326741	0.0797838
ZCCHC24	-1.0871	1.46843	-6.37685	0.000264847	0.00327698	0.602688
SFMBT2	-0.485409	5.81797	-6.37601	0.000265076	0.00327721	-0.0260449
FGD3	0.426985	7.63679	6.36533	0.000267992	0.00331063	-0.0115511
GS1-421I3.4	1.43668	0.878936	6.36409	0.000268335	0.00331168	0.675324
PLA2G4A	1.06497	0.264008	6.36348	0.000268503	0.00331168	0.743594
SRGN	-0.534718	8.09344	-6.35702	0.000270288	0.00333105	0.000721135
FAM110B	-1.60222	-1.30968	-6.35029	0.000272163	0.00334929	0.880031
RTTN	-0.595661	4.51825	-6.35016	0.000272199	0.00334929	0.0723891
LPXN	0.607782	7.79628	6.3484	0.000272691	0.0033527	-0.022676
RP11-262H14.4	-1.16731	0.402427	-6.34245	0.000274364	0.0033706	0.701206
C15orf27	-2.57432	-1.65346	-6.33826	0.000275552	0.00338047	0.896595
EML4	0.523862	6.97646	6.33808	0.000275602	0.00338047	-0.0657836
CYS1	-0.813766	4.9223	-6.33513	0.000276439	0.00338807	0.0035863
STMN3	0.710141	3.83491	6.33244	0.000277207	0.00339466	0.174414
KIAA1549	1.05936	0.730532	6.33145	0.00027749	0.00339466	0.652357
PRUNE2	-2.00579	-1.78634	-6.33054	0.000277748	0.00339466	0.891428
TMEM150B	-1.5416	-1.17078	-6.33019	0.00027785	0.00339466	0.84832
RNF144B	1.4003	-0.698656	6.32929	0.000278107	0.00339513	0.810084
TG	-1.65954	0.639987	-6.32397	0.000279635	0.00341111	0.659295
SAMD14	-1.0647	0.854295	-6.32024	0.000280714	0.0034212	0.620097
ARHGEF6	0.577058	8.16659	6.31958	0.000280902	0.0034212	-0.0373942
CCL4L2	-1.809	-0.747393	-6.31408	0.0002825	0.00343797	0.798712
NR1D2	0.704309	3.4876	6.31314	0.000282776	0.00343864	0.214268
MAP2K3	-0.607423	5.97053	-6.30734	0.000284473	0.00345657	-0.107261
TRIM15	-1.57955	-1.77148	-6.30283	0.000285802	0.00346902	0.859334
PLD1	-1.488	-0.409977	-6.30235	0.000285944	0.00346902	0.750917
C5orf45	0.520984	4.04361	6.30021	0.000286577	0.00347399	0.0972001
KAT2B	0.572412	5.97774	6.29889	0.000286967	0.0034756	-0.113272
SLC7A5	-0.46745	8.09744	-6.29825	0.000287156	0.0034756	-0.0657727
BZW1	-0.448891	7.30985	-6.29628	0.000287741	0.00347997	-0.104514
TNFSF12	0.563057	4.41516	6.29324	0.000288648	0.00348751	0.0287615
BCL6	0.583747	5.07385	6.29269	0.000288813	0.00348751	-0.0595504
HRH4	1.70356	-1.75223	6.29023	0.00028955	0.00349369	0.848008
RPN2	-0.461459	8.0616	-6.28717	0.000290468	0.0035003	-0.0802341
TMOD1	-1.17503	2.47383	-6.2869	0.000290548	0.0035003	0.357308
GUSBP11	0.493903	4.44921	6.28564	0.000290927	0.00350215	0.013435
IFI27L1	-0.641199	3.57112	-6.28435	0.000291317	0.00350415	0.160731
PHGDH	-0.667142	6.42307	-6.27843	0.000293109	0.00352025	-0.143733
ARHGEF25	-1.21022	-0.388493	-6.27842	0.000293109	0.00352025	0.720136
B3GALT2	1.20568	1.13897	6.27029	0.000295592	0.00354733	0.534185
GNB4	-0.814395	2.94504	-6.26704	0.000296588	0.00355654	0.254535
SIGIRR	0.448621	5.81141	6.26443	0.000297392	0.00356344	-0.148943
ATP12A	2.78356	-1.08031	6.26311	0.000297799	0.00356557	0.788463
NREP	0.735916	3.62382	6.26219	0.000298085	0.00356624	0.132998
BAIAP2L1	1.17173	-0.192113	6.25482	0.000300374	0.00358853	0.677253
SMPD1	0.473458	4.89079	6.25471	0.000300409	0.00358853	-0.0838996
PTAR1	0.451447	5.67051	6.25212	0.000301218	0.00359543	-0.156529
TRIM16L	-0.783191	2.63698	-6.24714	0.000302782	0.00360873	0.283042
ARMCX3	-0.44998	5.31497	-6.24709	0.000302796	0.00360873	-0.142289
FAM46C	0.516324	3.98592	6.24524	0.000303381	0.00361293	0.0447275
PAX5	-1.89058	-0.105829	-6.242	0.000304404	0.00361819	0.659363
NFASC	-4.61341	-3.48982	-6.2416	0.000304532	0.00361819	0.840384
ILDR1	-1.37305	-1.28934	-6.24067	0.000304825	0.00361819	0.76116
TXNDC11	-0.411781	6.29682	-6.24019	0.000304976	0.00361819	-0.188848
PRSS16	-2.19534	-0.516763	-6.24017	0.000304986	0.00361819	0.703185
NPAS2	-1.35971	-0.0611775	-6.23838	0.000305553	0.00362215	0.643152
GLB1L3	-0.641006	3.6522	-6.23618	0.000306252	0.00362767	0.0910262
RPS6KA5	0.568549	4.14394	6.23362	0.000307071	0.0036346	0.00533383
LONP1	-0.536932	6.64642	-6.2275	0.000309035	0.00365507	-0.200314
RAB8B	0.521207	6.24221	6.22629	0.000309425	0.00365691	-0.201361
AARS	-0.473648	8.04112	-6.2248	0.000309906	0.0036598	-0.152559
ZNF365	-1.44475	-1.45841	-6.22152	0.000310968	0.00366812	0.753389
RP11-340F14.5	-1.24433	-0.27531	-6.22062	0.000311257	0.00366812	0.64564
LINC00484	-1.44203	-1.01184	-6.22044	0.000311317	0.00366812	0.717862
DNMT3B	0.850492	2.44274	6.21903	0.000311774	0.00367072	0.286
UBE2Q2	0.476664	4.62754	6.21704	0.000312422	0.00367556	-0.0915452
TSC22D2	-0.556773	4.44276	-6.21455	0.000313234	0.00368233	-0.0707059
SLC5A3	0.455871	7.46378	6.20623	0.000315966	0.00371165	-0.200135
FBXO32	-0.709751	5.52348	-6.2055	0.00031621	0.00371171	-0.20294
EGR1	-0.967549	3.54126	-6.20328	0.000316943	0.00371751	0.0785643
RP6-99M1.2	0.976134	0.786686	6.20162	0.000317492	0.00372114	0.500497
WDR52	0.62369	3.0869	6.19793	0.00031872	0.00373272	0.152884
GCSAM	-0.734215	4.25541	-6.19357	0.000320176	0.00374286	-0.0627651
ZNF311	-1.35294	-0.180794	-6.19319	0.000320303	0.00374286	0.60656
CX3CR1	-1.1779	2.32532	-6.19318	0.000320307	0.00374286	0.274825
ARNTL2	-0.481121	6.26958	-6.1915	0.000320872	0.00374664	-0.244639
SEC23B	-0.411349	6.88467	-6.18997	0.000321386	0.00374983	-0.239244
FUT8	-0.465755	6.64142	-6.18777	0.000322125	0.00375563	-0.246295
MPP3	-3.22397	-2.81632	-6.18316	0.000323684	0.00377099	0.780385
MANSC1	-1.69544	-0.291765	-6.17986	0.000324806	0.00378121	0.608073
PLEKHH3	-1.65194	-1.29358	-6.17758	0.000325581	0.0037874	0.69596
UGP2	0.504584	6.58825	6.17169	0.000327598	0.00380672	-0.263785
KCNH2	-0.919382	1.77751	-6.1713	0.000327731	0.00380672	0.328831
KIAA1217	1.27255	3.26152	6.16877	0.000328604	0.00381133	0.0997987
CNN3	-0.983615	1.09311	-6.16869	0.000328632	0.00381133	0.420049
HOPX	-0.802385	3.6317	-6.16802	0.000328863	0.00381133	0.0189535
MB21D2	0.558802	3.92559	6.16605	0.000329542	0.00381635	-0.0343157
FGFR3	-1.34315	-0.58729	-6.16478	0.000329981	0.0038186	0.61769
GABPB1	-0.478436	5.33958	-6.16345	0.000330442	0.00382109	-0.240304
CDKN2B-AS1	1.30044	-0.38427	6.16159	0.000331086	0.0038257	0.597034
GLRX	0.447114	4.99399	6.1538	0.000333807	0.00385299	-0.212498
FXYD6	-1.61581	1.27261	-6.15341	0.000333944	0.00385299	0.386288
TRPC3	-1.22622	-0.257097	-6.15106	0.00033477	0.00385966	0.567145
2019-03-08	0.653244	5.18436	6.14646	0.000336394	0.00387551	-0.237086
NT5E	0.854263	3.24355	6.14246	0.000337811	0.00388895	0.0650193
RP11-809O17.1	-0.872752	1.3899	-6.14066	0.000338452	0.00389345	0.34794
PIK3R6	0.878013	2.16926	6.13921	0.000338969	0.00389651	0.237891
SLC7A6	0.445367	7.44343	6.13588	0.000340161	0.00390733	-0.282218
TLR2	2.1243	-1.01347	6.132	0.000341552	0.00392041	0.633534
PLTP	-0.994846	0.959989	-6.1287	0.000342742	0.00393118	0.392458
SCAND3	-1.41044	-0.36767	-6.12348	0.000344634	0.00394996	0.550412
TMCO3	-0.540677	4.62661	-6.12076	0.000345622	0.00395606	-0.206439
MCM3AP-AS1	0.813863	1.5208	6.12062	0.000345675	0.00395606	0.309728
MAPT	1.52181	-0.894018	6.11948	0.000346088	0.00395787	0.602295
PDE7B	-0.431372	5.45111	-6.11839	0.000346489	0.00395954	-0.301463
RP11-326G21.1	1.19375	0.227138	6.11504	0.000347714	0.0039705	0.476272
SLC16A1	0.415986	5.77807	6.11438	0.000347958	0.0039705	-0.320981
HINT2	-0.467407	4.65392	-6.10923	0.000349854	0.00398896	-0.224403
AHNAK2	-1.89282	-2.63531	-6.1086	0.000350089	0.00398896	0.695536
EDARADD	-0.705911	3.7222	-6.10031	0.000353168	0.0040211	-0.0769561
NKTR	0.457146	7.69603	6.09743	0.000354244	0.0040304	-0.315869
ANXA2	-0.595049	7.03788	-6.09599	0.000354786	0.00403361	-0.343565
2019-09-10	-2.07734	-2.7586	-6.09455	0.000355325	0.00403679	0.685001
ERAL1	-0.404065	5.80365	-6.09261	0.000356056	0.00404214	-0.350816
ATP2A3	0.450156	8.12989	6.08638	0.00035841	0.00406378	-0.307546
ISLR	-1.60833	2.40576	-6.08551	0.000358741	0.00406378	0.145076
SLC12A6	0.536489	5.27708	6.085	0.000358934	0.00406378	-0.31981
PSPH	-0.674251	3.83982	-6.08481	0.000359007	0.00406378	-0.116823
HMSD	-0.542951	3.57945	-6.08329	0.000359586	0.00406417	-0.0720566
TIGIT	0.734959	3.35174	6.08286	0.000359751	0.00406417	-0.0241967
LYSMD2	0.444441	5.09867	6.08266	0.000359825	0.00406417	-0.30677
KCNG1	-1.37145	-0.492899	-6.081	0.000360458	0.00406836	0.516201
AC144521.1	0.512747	3.90517	6.08027	0.00036074	0.00406859	-0.130677
NINJ1	-0.542397	6.38986	-6.07329	0.000363416	0.0040958	-0.381173
IARS	-0.44556	8.07089	-6.07179	0.000363997	0.00409934	-0.328021
RP1-68D18.2	1.96648	-1.62568	6.07111	0.000364257	0.00409934	0.610459
TTLL3	0.628166	4.32582	6.0701	0.00036465	0.00410079	-0.212234
ACVR2A	-0.863143	2.02319	-6.06533	0.000366499	0.00411676	0.171581
CES4A	0.47147	4.41096	6.06507	0.000366599	0.00411676	-0.234768
GRB10	-0.867512	3.62474	-6.06201	0.000367795	0.00412721	-0.101169
PPFIA3	-0.744272	2.02277	-6.06096	0.000368204	0.00412883	0.165713
PCBP3	-0.851685	2.69347	-6.05413	0.000370884	0.00415588	0.0536618
HS3ST3B1	-0.690339	5.00442	-6.0533	0.000371214	0.00415658	-0.332274
PLXNC1	-0.490982	5.4452	-6.05242	0.000371559	0.00415745	-0.377518
CTB-60E11.4	0.866772	1.61479	6.04995	0.000372537	0.0041654	0.216529
ZDHHC8	0.418329	5.35033	6.04814	0.000373255	0.00417043	-0.371336
VCAM1	-0.662183	3.19513	-6.04221	0.000375619	0.00419383	-0.0478318
PWWP2B	0.937195	1.63481	6.03983	0.000376569	0.00419965	0.202967
LITAF	-0.594407	7.07609	-6.03955	0.000376681	0.00419965	-0.408359
RHOB	-1.25896	1.92549	-6.03275	0.000379419	0.00422715	0.152565
OLIG3	-1.74653	-2.76494	-6.02608	0.000382126	0.00425427	0.61283
LRRC59	-0.430125	6.30977	-6.02271	0.000383504	0.00426655	-0.441019
OXER1	-2.03533	-2.63923	-6.01955	0.000384798	0.0042766	0.603097
ABHD2	-0.550089	7.1331	-6.01916	0.000384957	0.0042766	-0.430753
NDFIP1	-0.432632	6.64555	-6.01606	0.000386235	0.00428773	-0.446106
ZNF667	-1.32439	-1.15398	-6.01469	0.000386798	0.00429092	0.505232
SPRY2	-1.93179	-2.4535	-6.01317	0.000387426	0.00429483	0.589177
ADAMTS14	-1.93058	-2.02801	-6.0114	0.000388162	0.00429991	0.56718
GAP43	2.0275	-0.931997	6.0105	0.000388534	0.00430098	0.492449
TMEM204	0.441238	5.14486	5.99811	0.000393713	0.0043552	-0.410603
HLA-DRA	-0.738762	10.369	-5.9962	0.000394521	0.00436104	-0.298604
FAM21D	0.766645	1.82587	5.99461	0.000395192	0.00436536	0.121609
TBC1D10C	0.483083	7.55248	5.98746	0.000398226	0.00439575	-0.450837
NDRG3	0.420171	5.23429	5.9838	0.000399793	0.00440991	-0.436482
GALNT3	0.646594	2.71302	5.98266	0.000400281	0.00441217	-0.031372
HLA-DRB5	-0.633017	7.48084	-5.98086	0.000401055	0.00441757	-0.462508
RP11-32B5.7	1.09719	-0.03786	5.9795	0.000401637	0.00442085	0.353598
PCGF3	0.432697	5.245	5.97722	0.000402623	0.00442857	-0.445016
IGSF9B	0.762066	4.31268	5.97395	0.000404038	0.00444099	-0.319459
GMPPA	-0.45908	5.70917	-5.97302	0.000404438	0.00444225	-0.486623
IFRD1	-0.423036	4.86175	-5.97221	0.00040479	0.00444298	-0.413078
CTA-384D8.35	-1.1012	0.933447	-5.96753	0.000406828	0.0044622	0.213546
APOBEC3G	-0.444076	6.76562	-5.96541	0.000407758	0.00446925	-0.503657
VWF	-2.11436	-2.8935	-5.96363	0.000408538	0.00447464	0.551985
IGFBP3	1.14632	0.585771	5.96101	0.000409688	0.00448408	0.257143
TMEM50B	0.452217	5.04338	5.95911	0.000410524	0.00449006	-0.445453
CYP2R1	-0.548244	3.61508	-5.95223	0.000413573	0.00452024	-0.231673
HPGDS	2.19306	-0.898568	5.94876	0.000415121	0.00453397	0.423207
HLA-DRB1	-0.59818	9.36804	-5.94607	0.00041632	0.00454388	-0.408562
ARFGAP3	-0.392536	5.81765	-5.9435	0.000417474	0.00455328	-0.526417
RP11-415F23.4	0.874821	1.19434	5.94158	0.00041834	0.00455953	0.150043
ADCY6	-1.65545	-0.691881	-5.93892	0.000419537	0.00456937	0.380937
SETD3	-0.393489	5.80244	-5.93775	0.00042007	0.00457118	-0.532701
IL2	0.988786	2.24479	5.93726	0.000420291	0.00457118	-0.00510313
PBX3	-0.621651	2.99124	-5.93531	0.000421174	0.00457758	-0.136597
LPAR2	0.443927	4.70539	5.93455	0.000421521	0.00457816	-0.432114
RP6-206I17.1	0.795627	1.74775	5.93264	0.00042239	0.00458439	0.0613896
PRDX4	-0.516325	4.24363	-5.92921	0.000423951	0.00459813	-0.371315
TIPIN	-0.516632	4.24693	-5.92563	0.000425594	0.00461273	-0.376088
RP5-894A10.2	0.862052	1.53181	5.92036	0.000428021	0.00463581	0.0786278
FAM151B	-1.70809	-2.13821	-5.91851	0.000428877	0.00464184	0.471598
H6PD	-0.394648	6.45621	-5.91701	0.000429572	0.00464613	-0.565288
SAMD4A	1.02132	1.74717	5.91587	0.0004301	0.00464861	0.0446188
PIGV	0.533079	3.68791	5.9142	0.000430876	0.00465376	-0.285473
ZNF267	-0.66077	6.03386	-5.91216	0.000431825	0.00466078	-0.567555
RP11-87E22.2	-1.78607	-1.48081	-5.9087	0.000433442	0.00467038	0.418317
SLC28A3	0.789254	3.35336	5.90865	0.000433467	0.00467038	-0.227267
CPEB4	-0.49583	4.45743	-5.9078	0.000433867	0.00467038	-0.431223
HNRNPU-AS1	0.445126	4.6306	5.90769	0.000433916	0.00467038	-0.453317
SLC7A8	-0.957266	0.927202	-5.90532	0.000435028	0.00467732	0.141269
JAM3	0.995317	1.27282	5.90504	0.000435162	0.00467732	0.0983777
RGS10	0.517857	6.7319	5.89754	0.000438708	0.00471217	-0.582858
KSR1	-0.415265	7.21216	-5.89477	0.000440024	0.00472287	-0.57549
CTB-133G6.1	0.892777	1.79728	5.89417	0.000440312	0.00472287	0.010404
MTHFD1L	-0.497523	5.43453	-5.893	0.000440868	0.00472558	-0.564772
RP11-83C7.2	1.76206	-2.0173	5.89168	0.000441498	0.00472908	0.438233
RAB23	-0.794583	1.54683	-5.88793	0.000443295	0.00474462	0.0351094
HDLBP	-0.460717	8.34888	-5.88738	0.000443559	0.00474462	-0.530793
HLA-DQA2	-0.601302	6.60272	-5.88364	0.000445362	0.00476063	-0.602792
IFT43	-0.909698	2.71386	-5.87949	0.000447368	0.00477879	-0.153219
NOTCH1	-0.384268	6.76936	-5.87692	0.000448619	0.00478886	-0.608729
CEP112	-1.38505	-0.125568	-5.87486	0.000449623	0.00479628	0.243902
MAGT1	-0.389569	6.3474	-5.86872	0.00045263	0.00482506	-0.623385
VSIG10	-0.840928	2.26459	-5.86505	0.000454436	0.00483994	-0.098357
CLDN12	-1.08213	1.36299	-5.86462	0.000454649	0.00483994	0.0359358
FIGNL1	-0.432637	4.58762	-5.86073	0.000456577	0.00485714	-0.507433
PMEL	-1.66625	-2.72149	-5.85938	0.000457243	0.0048609	0.434405
FAM115C	0.41641	5.44839	5.85848	0.000457693	0.00486237	-0.60328
SELM	-1.20693	2.33197	-5.85629	0.000458781	0.0048706	-0.115593
SEC13	-0.455317	6.60651	-5.85503	0.000459413	0.00487398	-0.637384
RNF157	0.578343	4.39088	5.85396	0.000459949	0.00487634	-0.478368
ADAMTS4	1.14051	0.125371	5.8528	0.000460527	0.00487914	0.190423
EMP3	0.382807	6.69388	5.85095	0.000461455	0.00488565	-0.639912
LINC00865	1.05485	0.0659657	5.84977	0.00046205	0.00488862	0.192748
LINC00936	-1.26337	-0.991079	-5.84897	0.000462451	0.00488953	0.305383
LTBR	-2.19078	-2.77477	-5.84799	0.000462944	0.00489142	0.426173
CDC25B	0.411866	7.23891	5.84304	0.000465448	0.00491454	-0.634951
SEC14L2	-0.90451	1.98539	-5.84203	0.000465961	0.00491546	-0.0820873
KRT1	1.29159	-1.35512	5.84162	0.000466168	0.00491546	0.332487
TIMD4	-1.04727	0.974121	-5.83918	0.000467405	0.00492517	0.05898
RP11-349A22.5	0.415677	5.82089	5.83643	0.000468812	0.00493666	-0.650624
PTPLAD2	0.622523	4.48315	5.83554	0.000469264	0.00493807	-0.513797
RP3-368A4.5	0.529976	3.59839	5.83302	0.000470556	0.00494409	-0.365547
CASP8	0.444723	6.81747	5.83299	0.000470573	0.00494409	-0.658777
BFSP2	1.32597	-1.37306	5.83257	0.00047079	0.00494409	0.324133
PLIN2	0.429686	5.8391	5.83191	0.000471125	0.00494427	-0.656475
SPOCK2	-0.432958	9.31428	-5.82852	0.000472871	0.00495925	-0.551183
ZSWIM6	-0.692387	3.44975	-5.82692	0.000473697	0.00496456	-0.347683
FAM181A-AS1	1.81124	-2.86334	5.82621	0.000474067	0.0049651	0.405629
IQSEC2	-1.1199	-0.57122	-5.82421	0.0004751	0.00497257	0.233456
BTN3A2	0.402768	7.584	5.81801	0.00047833	0.00499401	-0.651287
HSDL1	0.569774	3.63153	5.81794	0.000478363	0.00499401	-0.388848
CXorf40A	-0.397526	5.37634	-5.81791	0.000478378	0.00499401	-0.650732
LRP11	-0.794694	1.9584	-5.81781	0.000478433	0.00499401	-0.107477
PHF12	0.377978	6.33704	5.8148	0.000480009	0.00500587	-0.68627
CTC-340I23.2	-1.57307	-2.15487	-5.81384	0.000480511	0.00500587	0.357509
C16orf54	0.432659	5.07867	5.81379	0.000480536	0.00500587	-0.622683
C16orf45	-0.890967	2.31915	-5.80597	0.000484665	0.00504551	-0.176284
DNAJC1	-0.504656	4.77075	-5.80127	0.000487164	0.00506813	-0.603949
KDELC2	-0.435018	4.5345	-5.80045	0.000487601	0.00506929	-0.571668
PDE4B	0.451638	5.34164	5.79547	0.000490264	0.00509291	-0.669756
LTBP4	-0.463796	5.38891	-5.79498	0.000490528	0.00509291	-0.678949
RAB37	1.04535	6.4489	5.79434	0.000490871	0.00509308	-0.703269
CIITA	-0.527847	8.76279	-5.78612	0.000495314	0.00513574	-0.630361
IL1A	1.03875	0.97527	5.78544	0.000495681	0.00513613	0.000240119
MFNG	0.468069	6.70434	5.78349	0.000496745	0.00514373	-0.720202
DNAJB11	-0.421873	6.42548	-5.78114	0.000498023	0.00515353	-0.728033
CCDC115	0.397469	5.13214	5.77907	0.000499157	0.00516182	-0.670731
LINC00426	0.842549	4.63939	5.77611	0.000500782	0.00517519	-0.602792
RP11-403I13.7	0.815192	1.32972	5.77457	0.000501632	0.00518053	-0.0642605
C12orf39	-1.32977	0.234722	-5.76843	0.000505022	0.00521208	0.0767066
BSPRY	-0.969705	2.587	-5.76754	0.000505516	0.00521372	-0.264452
TGFBI	-2.93878	-3.20943	-5.76357	0.000507727	0.00523306	0.349238
CYP1B1-AS1	-1.75272	-0.548908	-5.76292	0.000508088	0.0052333	0.167431
RNF121	-0.444085	4.38831	-5.75528	0.000512379	0.00527401	-0.603228
RPL22L1	-0.427189	4.61507	-5.75402	0.00051309	0.00527784	-0.639548
RP11-475I24.3	-1.20803	0.169378	-5.74445	0.000518524	0.00532958	0.0552716
ELK1	-0.38257	5.94181	-5.74338	0.000519137	0.00532958	-0.770078
SLC5A6	-0.410256	5.62254	-5.74336	0.000519149	0.00532958	-0.757009
CAPN14	-1.12314	-0.33626	-5.74001	0.000521065	0.00534573	0.110224
LMO4	-0.481878	4.28106	-5.73865	0.000521848	0.00535024	-0.605632
GPRASP1	0.93451	0.951244	5.73586	0.000523458	0.0053632	-0.0563222
ABCC1	0.412622	8.47395	5.7341	0.000524475	0.00536324	-0.708067
PYCR1	-0.585874	5.13527	-5.73409	0.000524476	0.00536324	-0.727692
CYB5A	-0.419974	4.72348	-5.7335	0.000524818	0.00536324	-0.679817
COL25A1	-1.81475	-2.23501	-5.73346	0.000524841	0.00536324	0.274779
SENP7	0.61321	5.50933	5.73093	0.000526307	0.00537469	-0.757453
IL10	-3.728	-3.02101	-5.72808	0.000527965	0.00538808	0.307043
RBM11	-1.25107	-1.06626	-5.72401	0.000530344	0.00540881	0.170487
RP11-111F5.4	-1.06546	0.0911618	-5.72139	0.000531884	0.00542097	0.0364523
MTL5	0.853044	1.75476	5.71726	0.000534315	0.00544217	-0.192681
RP11-145M9.4	-0.725368	2.07559	-5.71615	0.000534968	0.00544526	-0.246653
ZNF337	0.410941	4.91047	5.71544	0.000535391	0.005446	-0.722181
LYN	-0.862148	2.74343	-5.71286	0.000536918	0.00545796	-0.356887
SLC35F3	0.51595	4.116	5.71103	0.000538007	0.00546546	-0.605526
MYO1C	-0.546315	5.15961	-5.70372	0.000542374	0.00550623	-0.767584
HRH2	-0.968834	3.61953	-5.70084	0.000544105	0.00551557	-0.526442
RYK	0.613182	2.6522	5.70053	0.000544292	0.00551557	-0.355521
THNSL2	-1.46076	-0.215498	-5.70042	0.000544358	0.00551557	0.0538346
SELK	-0.431686	5.64294	-5.69874	0.000545374	0.0055198	-0.812103
HLA-DQA1	-0.579704	9.05332	-5.69856	0.000545485	0.0055198	-0.721219
CXorf40B	-0.377341	6.44293	-5.6961	0.000546969	0.00553122	-0.830971
RP11-87G24.3	1.04938	1.25095	5.69533	0.000547439	0.00553237	-0.144348
TCF4	-0.741738	2.64992	-5.69023	0.000550544	0.00556014	-0.369212
FUCA1	0.610198	2.7933	5.6885	0.000551597	0.00556619	-0.39398
SQRDL	-0.496928	5.70843	-5.68807	0.000551859	0.00556619	-0.827837
2019-09-03	-0.601873	2.92303	-5.68607	0.000553087	0.00557496	-0.421428
MAP3K13	-0.658311	2.75422	-5.68507	0.000553702	0.00557754	-0.393378
TSHR	1.13808	3.1631	5.67957	0.00055709	0.0056076	-0.461922
AC073046.25	1.11521	-0.638586	5.67906	0.000557407	0.0056076	0.0768782
IL32	0.511925	10.3362	5.67697	0.000558701	0.00561373	-0.681535
TRPM4	-3.60258	-3.42456	-5.67691	0.000558738	0.00561373	0.255535
CTB-114C7.4	-1.42099	-1.14743	-5.67212	0.000561718	0.00563972	0.119969
2019-09-08	-0.413018	5.86485	-5.67159	0.00056205	0.00563972	-0.854744
RP11-305L7.6	-2.24981	-3.32984	-5.671	0.000562419	0.00563978	0.251339
TMTC1	-1.19457	1.04119	-5.66485	0.000566274	0.00567478	-0.154084
CLIC5	1.00851	2.8639	5.65384	0.000573253	0.00573876	-0.443604
IL11RA	0.416863	5.1311	5.65362	0.000573396	0.00573876	-0.822476
RP11-67L2.2	0.768466	1.44631	5.65189	0.000574503	0.00574558	-0.227054
CDK2AP2	-0.409827	6.60106	-5.65034	0.000575491	0.00574558	-0.885118
MCC	0.568987	2.99249	5.6503	0.000575517	0.00574558	-0.475046
FZD1	-1.08154	1.15487	-5.65024	0.000575555	0.00574558	-0.188405
H2AFZ	-0.42669	7.54391	-5.64892	0.000576401	0.00575033	-0.858836
LDLRAP1	0.420064	4.86745	5.64691	0.000577693	0.00575953	-0.79996
PGM3	-0.449902	4.32621	-5.64614	0.000578195	0.00576083	-0.725615
MCUR1	-0.438705	4.86425	-5.64403	0.000579556	0.0057707	-0.807184
ANTXR2	0.713496	5.2762	5.64316	0.000580117	0.00577259	-0.842944
KANK3	-1.07496	1.04263	-5.64221	0.000580727	0.00577497	-0.182585
RP11-434C1.2	-2.00178	-2.84426	-5.64055	0.000581807	0.00578201	0.202643
2019-09-06	0.493345	9.17064	5.63856	0.000583101	0.00579117	-0.788094
NLRP1	0.375169	6.92618	5.63776	0.000583617	0.00579259	-0.893149
CCDC146	0.513826	3.50215	5.63588	0.000584846	0.00579806	-0.585339
AC005154.6	0.401572	5.08111	5.63577	0.000584913	0.00579806	-0.839145
CACNA1C-AS2	1.19595	-1.09146	5.63369	0.000586273	0.00580784	0.0714492
ST8SIA1	-0.521201	4.14944	-5.62674	0.000590841	0.00584936	-0.71913
DDIT3	-0.677011	4.88142	-5.62617	0.000591218	0.00584937	-0.828685
CYP2J2	-1.0732	0.642028	-5.62375	0.000592821	0.0058615	-0.150234
DRGX	-1.47748	-1.7375	-5.62289	0.00059339	0.0058634	0.114666
OLFM2	0.801863	2.80289	5.62211	0.000593905	0.00586476	-0.474238
NCF4	0.397415	6.45997	5.62151	0.000594304	0.00586498	-0.920464
ZNF672	-0.376516	5.88663	-5.62088	0.000594723	0.00586539	-0.917655
PDIA3	-0.41978	8.72228	-5.61949	0.000595646	0.00587077	-0.834842
PFN2	-1.42966	-1.95047	-5.61871	0.000596167	0.00587219	0.12538
RP11-215G15.5	-0.394942	6.61141	-5.61735	0.000597071	0.00587737	-0.92544
AIG1	-0.968458	1.20039	-5.61623	0.00059782	0.00588102	-0.236534
MAP3K8	0.413907	5.68063	5.61363	0.000599563	0.00589444	-0.914514
THRA	0.928231	0.84656	5.61183	0.00060077	0.0059014	-0.189457
RP11-377G16.2	1.75301	-2.20797	5.61145	0.00060103	0.0059014	0.138909
CSGALNACT2	0.371063	6.03868	5.60923	0.000602525	0.00591235	-0.93305
NSMAF	0.403201	6.04072	5.60793	0.000603397	0.00591717	-0.934309
L3MBTL3	0.571776	3.56236	5.60249	0.000607083	0.00594595	-0.63643
LOXL3	-1.20422	-0.461562	-5.60247	0.000607097	0.00594595	-0.0350888
PROS1	-1.99841	-0.818375	-5.60141	0.000607822	0.00594931	0.0119354
TSHZ1	0.439358	4.41783	5.59961	0.000609048	0.00595756	-0.793003
GPR84	-2.01878	-0.100627	-5.59679	0.000610974	0.00597264	-0.0723505
CA6	1.09055	-0.427463	5.59212	0.000614179	0.00600021	-0.0486141
CEP85L	0.393044	5.42735	5.59132	0.000614736	0.00600188	-0.926035
APPL2	0.455768	4.6536	5.58915	0.00061623	0.00601269	-0.841146
MASTL	-0.427566	4.73305	-5.58782	0.000617153	0.00601469	-0.858775
KANSL1L	0.649026	2.60033	5.58774	0.000617209	0.00601469	-0.483101
REG4	1.36392	1.24918	5.58444	0.000619497	0.00603321	-0.272128
EGR4	-1.28933	-1.3686	-5.58179	0.000621339	0.00604737	0.0351993
CHRNA3	-2.32991	-1.44891	-5.58115	0.000621792	0.00604799	0.0514425
RP11-430C7.5	0.799837	2.10871	5.5784	0.000623715	0.0060629	-0.413802
DBH-AS1	1.25217	1.52984	5.57578	0.000625554	0.00607698	-0.324571
MZF1	0.418544	4.78782	5.57272	0.000627706	0.00609408	-0.880531
CD7	0.478033	7.08654	5.56883	0.000630458	0.00611349	-0.972842
RORB	1.89052	0.409938	5.56878	0.000630491	0.00611349	-0.163509
ACE	-0.799613	2.3681	-5.5596	0.00063704	0.00617314	-0.481174
BCAN	2.20572	-2.82143	5.55414	0.000640968	0.00620623	0.109112
FAAH2	-0.642063	2.89254	-5.55374	0.000641254	0.00620623	-0.576849
CSRP2	-1.62192	-2.24894	-5.55223	0.000642348	0.00621296	0.07108
METTL7A	-1.29407	0.758712	-5.55118	0.000643106	0.00621643	-0.250011
CCDC14	0.409156	5.74224	5.54847	0.000645074	0.0062295	-0.997819
ZSCAN16-AS1	0.891856	1.51247	5.54822	0.00064526	0.0062295	-0.36028
GTF2IRD2	0.504968	4.14942	5.52545	0.000662052	0.006386	-0.838592
CATSPERB	1.16306	-0.329236	5.52513	0.000662292	0.006386	-0.138484
ANGPTL6	-1.03727	1.12508	-5.52045	0.000665803	0.00641119	-0.34103
PARD3	-1.0011	0.727746	-5.52014	0.000666044	0.00641119	-0.286996
SAMHD1	0.477414	7.73294	5.52001	0.000666141	0.00641119	-1.00775
THBS3	0.472313	4.46679	5.51745	0.00066807	0.00642383	-0.901421
AC006129.1	-1.28106	-0.46244	-5.51717	0.00066828	0.00642383	-0.135006
CAPN5	1.35271	-0.419151	5.51474	0.000670125	0.00643759	-0.137759
PNMA5	1.56103	-2.46061	5.51366	0.000670944	0.00644148	0.0418132
PITPNC1	0.583665	4.63853	5.51151	0.000672577	0.00645134	-0.93238
AGBL5	0.52228	3.52434	5.51121	0.000672801	0.00645134	-0.742246
CTD-2547L24.3	0.608035	3.63268	5.50672	0.000676235	0.00648028	-0.766478
AMN1	0.740258	1.53407	5.50524	0.000677369	0.00648714	-0.417305
PPM1L	0.842063	3.45119	5.50451	0.000677928	0.00648851	-0.731779
ZBTB7B	-0.370371	7.52691	-5.50284	0.000679216	0.00649683	-1.03973
KIAA1462	-2.67855	-2.15088	-5.50078	0.0006808	0.00650798	0.0148984
AC003075.4	1.59784	-1.49362	5.49912	0.000682085	0.00651276	-0.043984
TCP11L2	0.72752	3.31745	5.49905	0.000682138	0.00651276	-0.716339
RP11-655C2.3	1.04475	0.343142	5.49706	0.000683681	0.00651999	-0.257673
HLA-DQB2	-0.589264	4.29715	-5.49699	0.000683734	0.00651999	-0.902986
IVNS1ABP	0.586192	6.93658	5.49522	0.000685104	0.00652905	-1.06752
SNX11	-0.358616	5.78984	-5.49174	0.000687813	0.00655086	-1.07396
WBP5	-1.41895	-2.24814	-5.49074	0.000688596	0.00655431	-0.000303819
MBD2	-0.425601	6.9572	-5.48777	0.000690922	0.00657242	-1.07862
ITPR2	0.442957	6.07993	5.48718	0.000691381	0.00657277	-1.08389
HTRA2	-0.399805	6.13691	-5.48634	0.000692046	0.00657507	-1.08896
RAC2	0.419642	9.21597	5.48363	0.000694179	0.00658822	-0.97686
IL16	0.54955	8.72061	5.4835	0.000694277	0.00658822	-1.00262
VWA5A	-0.516632	3.41895	-5.48258	0.000695006	0.00659111	-0.761685
PEX11G	-1.05136	-0.122708	-5.47841	0.000698308	0.00661448	-0.224914
RP11-495P10.2	0.829293	0.828623	5.47821	0.000698464	0.00661448	-0.349439
NKG7	-0.777308	3.58712	-5.47786	0.000698745	0.00661448	-0.796811
RPN1	-0.398439	7.76952	-5.47711	0.000699336	0.00661479	-1.06033
P4HB	-0.404225	8.90346	-5.47674	0.000699629	0.00661479	-1.00178
PERP	-0.491831	3.69768	-5.47522	0.000700845	0.00662151	-0.824068
RASGEF1B	-0.779489	2.31801	-5.47478	0.000701191	0.00662151	-0.577271
SPTB	-3.41928	-1.7249	-5.47414	0.000701702	0.00662231	-0.0350347
CCL22	-1.34926	3.00058	-5.47002	0.000704999	0.00664939	-0.692385
SPATA32	-1.50327	-1.13584	-5.46493	0.000709095	0.00668336	-0.121762
TRAF5	0.472342	5.57398	5.46372	0.00071007	0.00668336	-1.09305
PDP1	0.59611	3.89089	5.46346	0.000710283	0.00668336	-0.867692
ADAP1	-0.882521	2.66497	-5.46341	0.000710319	0.00668336	-0.647508
BMF	1.04956	5.36421	5.462	0.000711464	0.00669009	-1.06476
PARVB	-0.536223	4.68483	-5.46026	0.000712875	0.0066993	-1.00893
MYH7	-2.10811	0.160852	-5.45943	0.000713552	0.00670161	-0.266404
HEPH	-1.42543	-1.78586	-5.45774	0.000714925	0.00670281	-0.0722793
FANCC	-0.548761	3.00389	-5.45739	0.000715205	0.00670281	-0.715577
CRYBB3	-1.40421	-1.04966	-5.4573	0.000715284	0.00670281	-0.140441
RP11-160H22.5	-0.917603	0.238792	-5.45715	0.000715403	0.00670281	-0.298495
GRAMD1A	-0.616274	6.73227	-5.45468	0.000717421	0.00671767	-1.12433
ANGPTL4	-1.70237	-1.61436	-5.45151	0.000720021	0.00673796	-0.0916728
TRPV2	0.364688	5.75605	5.45097	0.000720464	0.00673805	-1.12023
IFT80	0.468923	3.8865	5.449	0.000722081	0.00674911	-0.887333
ERN1	0.504198	7.34362	5.44815	0.000722785	0.00675164	-1.11372
WWTR1	-1.00023	-0.139725	-5.44755	0.000723273	0.00675214	-0.260381
MCL1	-0.526042	9.20804	-5.44497	0.00072541	0.00676446	-1.02561
PLA2G2C	-1.90272	-2.36242	-5.4449	0.000725462	0.00676446	-0.0425346
CLIC4	-0.384045	5.16925	-5.44311	0.00072695	0.00677427	-1.09108
KCNA2	-0.851438	1.43532	-5.43574	0.000733092	0.00682741	-0.490106
NRCAM	-3.57858	-3.06668	-5.43335	0.000735096	0.00684198	-0.0157721
MAGED2	0.424043	5.82864	5.43245	0.000735854	0.00684494	-1.14568
ZBTB47	1.32187	-0.507728	5.42953	0.000738308	0.00686366	-0.229565
CCR5	0.596871	4.11118	5.42778	0.000739793	0.00687336	-0.951383
TULP4	0.486392	4.57293	5.42725	0.000740241	0.00687341	-1.02943
RP11-1018N14.5	1.22619	-1.27785	5.42547	0.00074175	0.00688332	-0.153851
GLT8D2	-1.44548	-1.73953	-5.42153	0.0007451	0.00690206	-0.11823
TRIM8	-0.4602	5.57582	-5.42125	0.000745337	0.00690206	-1.15095
KCNJ2	1.62925	-2.30944	5.42118	0.000745398	0.00690206	-0.0726044
ADSSL1	-0.987647	-0.209603	-5.421	0.000745545	0.00690206	-0.2837
GSG2	0.495841	3.72696	5.41871	0.000747505	0.00691609	-0.895252
APP	-0.446546	6.40483	-5.41805	0.000748066	0.00691716	-1.17464
SHMT2	-0.445237	7.45324	-5.41627	0.000749592	0.00692317	-1.15088
RUNX1	0.498832	6.01428	5.41595	0.000749866	0.00692317	-1.17084
IRF6	-1.94839	-2.1789	-5.41524	0.000750478	0.00692317	-0.0883507
CCDC6	-0.375831	6.4894	-5.41522	0.000750496	0.00692317	-1.17771
RYR1	1.56962	2.21851	5.41303	0.000752381	0.00693644	-0.62182
ZNF229	-1.04679	-0.443311	-5.41102	0.000754115	0.00694817	-0.26648
RRBP1	-0.573337	6.18641	-5.41052	0.000754547	0.00694817	-1.18321
PDE6G	0.595003	2.67974	5.40669	0.000757863	0.00697081	-0.719763
PAK1	0.372796	5.13921	5.40665	0.000757902	0.00697081	-1.12992
SLC16A14	-1.69603	-1.62521	-5.40154	0.00076235	0.00700472	-0.149353
SLC39A9	-0.359547	6.39486	-5.40127	0.000762593	0.00700472	-1.19607
RASA3	0.586365	5.74298	5.40087	0.00076294	0.00700472	-1.1791
SLC16A6	-0.869632	0.887944	-5.39995	0.000763741	0.00700794	-0.456623
CKS1B	-0.373952	5.07458	-5.39894	0.000764632	0.00701199	-1.13666
MZB1	-0.420338	5.58762	-5.39581	0.000767383	0.00703238	-1.18385
AKT1S1	-0.759123	4.79747	-5.39538	0.000767761	0.00703238	-1.10268
MYO18B	0.769804	3.48833	5.39359	0.000769343	0.00703911	-0.877692
ERMN	0.612369	2.50379	5.39352	0.000769401	0.00703911	-0.706478
TMSB10	-0.484263	10.7826	-5.39189	0.000770838	0.00704518	-1.01134
PLS3	-0.737262	2.00396	-5.39174	0.00077097	0.00704518	-0.630637
ZNF562	-0.575691	3.5236	-5.38888	0.00077351	0.00706234	-0.897869
VEZF1	0.400159	5.4848	5.38823	0.000774084	0.00706234	-1.18287
TMEM214	-0.377861	6.3771	-5.38809	0.00077421	0.00706234	-1.21268
FER	-0.663432	2.51999	-5.3871	0.000775097	0.00706628	-0.719467
ZBED3-AS1	-1.48765	-2.66199	-5.38633	0.000775781	0.00706838	-0.0945401
RTCA	-0.356248	5.73166	-5.38485	0.000777103	0.00707628	-1.20553
NDUFA4L2	-1.27062	0.267033	-5.38296	0.000778785	0.00708744	-0.388042
MAP7	-1.14664	-0.66458	-5.3819	0.000779739	0.00709024	-0.274597
IL6R	-0.575102	3.82105	-5.3816	0.000780004	0.00709024	-0.96312
MICAL1	-0.454037	8.14149	-5.3798	0.000781625	0.00710082	-1.16316
SRPR	-0.38363	7.81234	-5.3792	0.000782162	0.00710156	-1.18089
RP11-284F21.7	-1.44443	0.234014	-5.37705	0.000784096	0.00711496	-0.388304
LMNB2	-0.380813	7.12868	-5.37601	0.000785035	0.00711933	-1.21374
AP001056.1	1.26422	-1.42007	5.37463	0.000786283	0.00712274	-0.200273
APOBEC3B	-1.15577	3.90459	-5.37458	0.000786327	0.00712274	-0.976451
NFKBIA	-0.494353	8.6229	-5.37302	0.00078774	0.00713138	-1.14628
RASSF2	0.572544	7.19627	5.37123	0.000789368	0.00714196	-1.21522
ARID5B	0.369779	5.25035	5.36832	0.000792013	0.00716173	-1.18909
RGS18	3.0764	-3.54855	5.36474	0.000795284	0.00718437	-0.0865998
SKI	0.348799	6.01599	5.36457	0.000795441	0.00718437	-1.23747
CHURC1	0.417008	5.28821	5.36029	0.000799376	0.00721572	-1.20188
FAM101B	0.380972	7.81295	5.35903	0.000800534	0.00721884	-1.20565
USP35	0.379464	4.91658	5.35891	0.000800649	0.00721884	-1.16448
MMP9	-0.804702	3.03234	-5.35716	0.000802265	0.00722922	-0.844353
PCSK5	0.819659	2.21413	5.35637	0.00080299	0.00723155	-0.703474
PLGRKT	-0.397751	5.17642	-5.35551	0.000803793	0.0072346	-1.20181
KDELR1	-0.398681	5.597	-5.35463	0.000804607	0.00723774	-1.23635
IL12RB1	0.354716	6.49765	5.3518	0.000807233	0.00724878	-1.25632
CXCR4	0.44238	7.73964	5.35174	0.000807295	0.00724878	-1.21818
RRM2B	-0.366342	5.72191	-5.35144	0.000807568	0.00724878	-1.24715
C15orf53	0.764911	1.154	5.3513	0.000807699	0.00724878	-0.551532
MCTP1	2.137	-2.18931	5.34994	0.000808974	0.00725604	-0.158643
CSF2	-0.724884	8.08331	-5.34848	0.000810331	0.00726402	-1.2054
PTOV1	0.40349	5.13293	5.34689	0.00081182	0.00727318	-1.20401
MIOX	-1.5599	-1.66515	-5.34575	0.000812889	0.00727856	-0.212928
PDGFRA	-1.98826	-1.21543	-5.34359	0.000814917	0.00729252	-0.252909
GPT2	-0.592741	3.59448	-5.34135	0.000817036	0.00730728	-0.970882
ICA1L	0.763537	1.93322	5.3401	0.000818209	0.00731356	-0.680502
CLIP4	0.524426	4.29247	5.33903	0.000819222	0.00731842	-1.09541
PLEKHA2	0.383685	6.13503	5.3372	0.000820957	0.00732261	-1.27372
CEBPA	-1.8776	-2.70151	-5.33706	0.000821088	0.00732261	-0.146839
ZBTB44	0.409079	5.90568	5.33705	0.000821104	0.00732261	-1.26865
CHST3	-1.59263	-1.2461	-5.33429	0.000823728	0.00733902	-0.265339
LINC00471	-1.32818	-1.78545	-5.33412	0.000823888	0.00733902	-0.218093
RENBP	0.413607	4.34673	5.33243	0.000825499	0.00734916	-1.11469
PIK3CD	0.414804	9.39355	5.3294	0.000828398	0.00737075	-1.16113
RGPD2	0.887662	2.5944	5.32854	0.000829216	0.00737381	-0.799925
PDE4C	1.39579	-2.19463	5.32629	0.000831382	0.0073871	-0.19242
ECI1	-0.46741	4.46261	-5.3259	0.00083175	0.0073871	-1.14516
TGFBR3	0.761186	2.41773	5.3255	0.000832135	0.0073871	-0.775713
CCL4	-1.56098	4.54527	-5.32443	0.00083317	0.00739206	-1.13418
PYCRL	-0.525689	3.44036	-5.32373	0.000833841	0.0073938	-0.964213
SEL1L	-0.367811	6.81252	-5.32208	0.000835436	0.00740142	-1.29039
LINC00963	-0.384174	4.86557	-5.32153	0.000835973	0.00740142	-1.2092
VAT1	0.49052	3.86729	5.32137	0.000836128	0.00740142	-1.04353
TMEM132E	-1.59968	-2.40935	-5.32078	0.000836702	0.00740229	-0.185153
EPHA4	0.88895	2.75744	5.31644	0.00084091	0.00743529	-0.843187
TNFRSF11A	0.496628	5.19192	5.31475	0.00084256	0.00744564	-1.24883
ZNF276	0.367941	6.05418	5.31303	0.000844243	0.00745628	-1.30328
PTPDC1	-0.622304	2.34909	-5.30973	0.000847481	0.00748063	-0.788519
PIF1	0.472562	4.03574	5.30882	0.000848372	0.0074815	-1.09032
AFF3	0.732656	1.43426	5.30865	0.000848542	0.0074815	-0.645253
PRRT3	0.505994	4.74326	5.30658	0.000850577	0.00749182	-1.20555
ULBP2	0.754205	3.13152	5.30648	0.000850675	0.00749182	-0.922973
TXK	0.63114	3.58025	5.30501	0.00085213	0.00750004	-1.00851
FUT4	-0.459804	3.76642	-5.30456	0.000852574	0.00750004	-1.05113
C17orf66	-0.869548	0.797544	-5.30297	0.000854146	0.00750963	-0.563777
TNFAIP8L1	0.377201	5.20902	5.30146	0.000855643	0.00751851	-1.26971
DNAJA4	0.389904	4.98051	5.30076	0.000856343	0.00751851	-1.24572
LSM2	-0.389047	5.05107	-5.30049	0.000856607	0.00751851	-1.25818
U47924.31	-1.25877	-1.46122	-5.2975	0.000859585	0.00753806	-0.291242
CTNS	-0.683057	4.99979	-5.29728	0.000859803	0.00753806	-1.25327
TIMP1	-0.519459	5.1018	-5.2962	0.000860886	0.0075433	-1.26806
SLC2A14	-0.81618	0.91669	-5.29563	0.000861452	0.00754402	-0.589873
GOLGA6L9	0.652752	1.9771	5.29495	0.000862133	0.00754572	-0.744916
SBNO2	-0.532267	6.97134	-5.28997	0.000867138	0.00758131	-1.32694
GRAPL	0.771058	2.22179	5.28993	0.000867174	0.00758131	-0.788501
NQO1	-0.495333	4.69617	-5.2863	0.00087084	0.00760908	-1.23
AACS	-0.484298	5.25203	-5.28525	0.000871908	0.00761415	-1.2976
ARHGAP4	0.381572	7.86532	5.28157	0.000875641	0.00763936	-1.30124
NDRG2	0.965616	0.499484	5.28144	0.000875778	0.00763936	-0.543457
TMEM97	-0.570219	3.73967	-5.27713	0.000880177	0.00766941	-1.07977
ALDH1B1	-0.508856	3.83722	-5.2771	0.00088021	0.00766941	-1.09872
DEPDC7	1.19931	-0.107548	5.27617	0.00088116	0.00767024	-0.466141
IGF1R	-0.399964	4.43565	-5.27605	0.000881291	0.00767024	-1.20475
DNAH10OS	0.897022	0.20695	5.27057	0.000886923	0.00771126	-0.518405
CYP4F12	-1.68273	-2.21296	-5.2705	0.000886995	0.00771126	-0.257202
LOR	-3.37249	-3.19339	-5.26879	0.000888773	0.00772239	-0.199563
APLP1	-1.18181	-0.870981	-5.26314	0.000894636	0.007769	-0.394605
TRIM35	-0.355637	5.26167	-5.26091	0.000896965	0.00778046	-1.33052
COL5A3	-1.9263	-1.09115	-5.26073	0.000897155	0.00778046	-0.365941
TLN2	-0.945453	0.186953	-5.26044	0.000897457	0.00778046	-0.532078
RAI2	-1.87203	-2.65536	-5.25932	0.000898633	0.00778631	-0.239722
RP11-403I13.4	1.01583	-0.128767	5.25454	0.000903656	0.00782375	-0.492802
BMP1	0.631881	2.23568	5.25387	0.000904365	0.00782375	-0.837653
SRP68	-0.371087	6.78304	-5.25378	0.000904462	0.00782375	-1.3779
BRD3	0.400192	5.36104	5.25255	0.000905755	0.00783058	-1.34537
RNF157-AS1	1.57543	-0.581788	5.24959	0.000908891	0.00785332	-0.435426
CACNA1C	-1.19486	0.300351	-5.24863	0.00090991	0.00785776	-0.558946
WDR11	0.343038	6.95907	5.24745	0.000911161	0.0078622	-1.38086
ARHGAP17	0.373522	5.55065	5.2472	0.000911435	0.0078622	-1.36658
FAM89B	-0.85155	1.33686	-5.2466	0.00091207	0.00786332	-0.710645
DOPEY2	0.445192	4.06693	5.24392	0.000914925	0.00788356	-1.17882
SEMA5A	-1.38313	-2.21756	-5.24323	0.000915671	0.00788562	-0.291113
CCDC104	0.448079	4.62139	5.24171	0.000917293	0.00789522	-1.27195
ERCC6	0.397167	4.69293	5.24075	0.000918326	0.00789974	-1.28433
GK	0.461407	6.24253	5.23646	0.000922946	0.00792839	-1.40233
TARS	-0.358966	7.36002	-5.23627	0.000923147	0.00792839	-1.38295
RP11-799D4.4	0.702504	2.66883	5.23623	0.000923186	0.00792839	-0.930999
RP11-214O1.2	-0.687062	2.31141	-5.23535	0.000924145	0.00793224	-0.875777
IGSF22	-1.6502	-2.2684	-5.23369	0.000925935	0.00793938	-0.296961
STX5	-0.356027	5.67622	-5.23363	0.000925997	0.00793938	-1.3947
MB21D1	-0.371875	5.07242	-5.23297	0.000926719	0.00794119	-1.34687
SYNJ2	0.47341	5.63592	5.22863	0.000931431	0.00797717	-1.3939
HGSNAT	0.403227	5.59136	5.22791	0.000932222	0.00797955	-1.39349
NBPF24	0.428455	4.89508	5.22478	0.000935641	0.00800441	-1.33146
RABL2B	0.372048	4.92944	5.22291	0.000937688	0.00800666	-1.33911
WASF1	-1.18966	-0.86598	-5.22281	0.000937802	0.00800666	-0.444319
GPR19	-0.627321	2.94253	-5.22273	0.000937888	0.00800666	-0.998935
OSBPL7	0.353131	5.36151	5.22266	0.000937963	0.00800666	-1.38441
GORASP1	-0.419567	5.59444	-5.22129	0.00093947	0.00801513	-1.40582
AC025171.1	0.526204	3.07926	5.22016	0.000940723	0.00802141	-1.02532
CEBPG	-0.350302	5.79595	-5.21891	0.000942093	0.00802261	-1.4189
TCF7	0.612798	9.1314	5.21883	0.00094219	0.00802261	-1.31529
TMED5	-0.349841	5.99119	-5.21825	0.000942824	0.00802261	-1.42574
LINC01059	-1.1485	-0.0191352	-5.21783	0.000943285	0.00802261	-0.555176
ZKSCAN8	0.463771	5.12844	5.21769	0.000943442	0.00802261	-1.36694
GPR56	-1.97259	2.78242	-5.21535	0.000946031	0.00803679	-0.962459
ANKRD6	0.789326	1.16181	5.21525	0.000946143	0.00803679	-0.72212
AIF1	0.613657	3.59835	5.20965	0.00095238	0.00808535	-1.13337
FAM115A	-0.477474	4.19263	-5.20876	0.000953379	0.00808942	-1.24984
COL18A1	0.542494	4.86618	5.20781	0.000954438	0.00809399	-1.34739
LLGL2	0.591569	3.00522	5.20715	0.000955178	0.00809585	-1.02801
NUDT3	0.539563	5.56406	5.20569	0.000956809	0.00810525	-1.41789
EPS8L2	0.629201	2.10257	5.20478	0.000957835	0.00810953	-0.878557
LPCAT1	-0.400894	6.17742	-5.20366	0.000959101	0.00811429	-1.44696
MYB	0.501575	6.79729	5.20335	0.00095944	0.00811429	-1.44035
GPR34	-1.51375	-0.513277	-5.1987	0.0009647	0.00815434	-0.51191
SLC15A3	-1.27722	-0.312899	-5.19741	0.000966165	0.00816229	-0.541209
EGFL8	1.11383	-0.848799	5.19364	0.000970455	0.00819407	-0.479375
MED8	-0.350486	5.32726	-5.19165	0.000972719	0.00820681	-1.42528
PHC1	0.462782	4.95672	5.19139	0.000973019	0.00820681	-1.38121
SENP2	-0.361431	5.17919	-5.18967	0.000974984	0.00821893	-1.41358
SELT	-0.512861	6.46768	-5.18732	0.000977688	0.00823602	-1.4673
CPVL	1.60982	-1.85775	5.18654	0.000978583	0.00823602	-0.382754
YBX3	-0.524977	5.32752	-5.18647	0.000978666	0.00823602	-1.43029
TIMM17B	-0.532153	4.76906	-5.18607	0.00097913	0.00823602	-1.3681
TMEM156	0.397892	4.92559	5.18228	0.000983503	0.00826834	-1.39036
SYNE1	0.408035	7.26379	5.18026	0.000985838	0.00828349	-1.45715
HSD17B8	-0.567245	3.17787	-5.17975	0.000986434	0.00828402	-1.09701
COX5A	-0.361869	6.46604	-5.1787	0.000987658	0.00828982	-1.47872
TMEM229B	0.630486	4.15569	5.17782	0.000988673	0.00829134	-1.27512
PLEKHF1	-0.640636	5.06288	-5.17763	0.000988905	0.00829134	-1.41417
CCDC64	0.340049	6.74985	5.17564	0.000991223	0.00830247	-1.47775
SLC5A5	0.893843	0.661317	5.17557	0.000991299	0.00830247	-0.699224
IL7R	0.444004	8.08849	5.17126	0.000996345	0.00834024	-1.43111
DLGAP1-AS2	0.684933	2.03517	5.16999	0.000997841	0.00834826	-0.91152
PCMTD2	0.409593	6.10517	5.16928	0.000998678	0.00835077	-1.48762
STAT3	-0.393993	8.38048	-5.16407	0.00100483	0.00839768	-1.42538
RP11-35G9.5	1.20802	0.0814144	5.16329	0.00100575	0.00840089	-0.630357
RP11-551L14.4	-1.88997	-3.00647	-5.15871	0.0010112	0.00844184	-0.337752
ZNF449	0.628141	2.57529	5.15426	0.00101653	0.00848179	-1.02021
ARID3B	-0.746937	5.10247	-5.14902	0.00102284	0.00852987	-1.45395
CD69	0.571362	4.91655	5.14772	0.00102441	0.00853402	-1.43043
CBX8	0.60735	2.37574	5.14752	0.00102465	0.00853402	-0.995748
TNFRSF10B	-0.495704	6.29181	-5.14725	0.00102498	0.00853402	-1.51971
LCA5	-1.52829	-1.89904	-5.14422	0.00102866	0.00855607	-0.434164
MINPP1	-0.471932	4.04664	-5.14416	0.00102873	0.00855607	-1.30736
TMEM8A	0.366883	6.01256	5.14166	0.00103177	0.00857673	-1.52199
FANK1	1.49892	-2.62034	5.14016	0.0010336	0.0085874	-0.382329
MACF1	0.403413	9.13236	5.13881	0.00103525	0.00859291	-1.41837
TSC22D1	0.593816	4.20202	5.13842	0.00103573	0.00859291	-1.33477
FAM102B	0.52721	3.44223	5.13826	0.00103592	0.00859291	-1.19704
C14orf159	0.412135	5.61561	5.13116	0.00104466	0.00866081	-1.51936
CNP	-0.428194	6.98188	-5.12574	0.0010514	0.00871202	-1.53784
GNAQ	0.460563	5.60036	5.12475	0.00105263	0.00871757	-1.5259
GPR27	-1.23129	-0.0200789	-5.12307	0.00105473	0.00872869	-0.672191
MTERFD2	0.451679	6.1735	5.12277	0.0010551	0.00872869	-1.54825
KDM2B	0.335031	6.23624	5.1189	0.00105995	0.00876419	-1.55496
IFFO2	-0.410482	5.25585	-5.11812	0.00106094	0.00876766	-1.51322
UCK2	-0.508496	4.81222	-5.11556	0.00106416	0.00878967	-1.465
DNAH1	0.344315	5.91384	5.11095	0.00106999	0.00882824	-1.55939
MEOX1	1.41239	-0.391688	5.11018	0.00107097	0.00882824	-0.632859
KIRREL2	-1.0392	-0.308171	-5.11011	0.00107107	0.00882824	-0.652962
RUSC2	-1.09822	2.41006	-5.11008	0.0010711	0.00882824	-1.04803
RP11-43F13.3	1.08315	-0.952938	5.10827	0.00107341	0.00884256	-0.573203
TBRG1	0.347303	5.91262	5.10427	0.00107851	0.00887991	-1.568
RALGAPA2	0.36737	5.38615	5.10253	0.00108075	0.00889357	-1.54125
ZBTB32	0.807532	5.01669	5.10076	0.00108302	0.00890756	-1.49704
SGMS1	-0.448229	3.78269	-5.10009	0.00108389	0.00891	-1.31595
SLC8A3	-1.01947	-0.806307	-5.09908	0.00108519	0.008916	-0.605172
ACVR1C	-0.768502	1.84676	-5.09793	0.00108668	0.00892348	-0.976444
EPN2	0.723037	1.29717	5.09647	0.00108856	0.00893322	-0.892924
PREB	-0.388319	6.24334	-5.09612	0.00108901	0.00893322	-1.58622
RNF168	0.418388	4.80698	5.09133	0.00109523	0.00897952	-1.49216
ZFAND4	0.435468	3.93692	5.09001	0.00109695	0.00898884	-1.35334
ELMOD1	-3.71411	-3.65294	-5.08718	0.00110065	0.0090144	-0.405767
RP11-763B22.4	1.20055	-1.65684	5.08644	0.00110162	0.00901762	-0.526118
SAP30L	0.363203	4.8795	5.0832	0.00110588	0.00904776	-1.51308
RP11-261P9.4	0.776799	0.960206	5.07732	0.00111366	0.00910656	-0.86786
CALR	-0.396129	9.42727	-5.07128	0.00112169	0.00916746	-1.49081
HHAT	0.840258	1.58216	5.06879	0.00112503	0.00917722	-0.969489
ZNF618	-1.33085	-1.97819	-5.06868	0.00112517	0.00917722	-0.520526
SPRYD7	-0.615494	2.0873	-5.06865	0.00112523	0.00917722	-1.05299
ASB13	-0.593126	2.63021	-5.06835	0.00112563	0.00917722	-1.14265
SLC31A1	-0.481153	3.88998	-5.06803	0.00112605	0.00917722	-1.37738
HOMER2	-0.639874	2.29146	-5.06775	0.00112643	0.00917722	-1.08694
MAL	0.357754	7.08617	5.06608	0.00112867	0.00919073	-1.61137
SOCS1	-0.832383	6.56215	-5.06486	0.00113032	0.00919928	-1.62339
SIL1	-0.506904	4.15512	-5.06432	0.00113105	0.00920044	-1.42965
RTKN2	0.584722	2.96654	5.06066	0.001136	0.00922877	-1.20939
MYADM	0.37211	5.52223	5.0601	0.00113676	0.00922877	-1.60628
RPS6KA1	-0.392497	7.73481	-5.06009	0.00113677	0.00922877	-1.59377
PPAPDC1B	-0.377648	5.3063	-5.05999	0.00113691	0.00922877	-1.59383
CLGN	1.39384	-2.25436	5.05933	0.00113781	0.00923128	-0.506174
TSPAN14	0.336053	7.19145	5.05799	0.00113963	0.00924123	-1.61856
MORC3	0.462893	5.76775	5.05451	0.00114437	0.0092748	-1.62604
PRSS27	-0.897324	0.228325	-5.0535	0.00114575	0.00928116	-0.797617
RP11-295P9.3	0.41935	4.03467	5.05183	0.00114804	0.00929487	-1.42099
RABL2A	0.424963	4.18318	5.04727	0.00115432	0.0093367	-1.45302
SARDH	0.896326	2.05809	5.04721	0.00115441	0.0093367	-1.07001
USF2	0.347551	6.69375	5.04553	0.00115672	0.00935052	-1.6476
IL31	1.42589	-2.49059	5.04321	0.00115994	0.00936792	-0.507763
C4orf26	1.22765	2.02659	5.04305	0.00116015	0.00936792	-1.06541
PLEKHA6	-1.4342	-2.65668	-5.04268	0.00116068	0.00936792	-0.499137
IRS1	-0.741811	3.96914	-5.04161	0.00116215	0.00937498	-1.42305
CSK	0.407749	8.20815	5.03905	0.00116572	0.00939891	-1.59652
RP11-143K11.1	-3.01811	-2.97332	-5.03854	0.00116644	0.00939983	-0.472599
RP3-330M21.5	0.735344	1.55731	5.03746	0.00116794	0.00940705	-1.00714
VIPR1	1.35799	3.01517	5.03699	0.0011686	0.00940746	-1.23753
ZNF514	0.460911	3.85544	5.03522	0.00117109	0.00942261	-1.40917
QSOX1	-0.395081	5.41211	-5.03441	0.00117222	0.00942688	-1.63561
FHL2	0.6592	1.68118	5.03343	0.0011736	0.00943306	-1.03181
SWAP70	0.43083	3.99291	5.03293	0.0011743	0.0094338	-1.4379
NR4A2	-0.693497	3.5003	-5.03196	0.00117567	0.00943569	-1.34806
CISH	0.837192	6.96647	5.03169	0.00117605	0.00943569	-1.65634
PDCD4-AS1	0.684779	1.54271	5.03131	0.00117658	0.00943569	-1.01333
TGFBR2	0.347294	6.6575	5.03104	0.00117696	0.00943569	-1.66712
INADL	-0.599001	3.8968	-5.02985	0.00117864	0.00944433	-1.42715
DBI	-0.379617	6.75757	-5.02495	0.00118558	0.00949499	-1.67439
LARP1B	-0.407705	4.33657	-5.02227	0.00118939	0.00952061	-1.51588
SLC2A8	-0.785642	2.59782	-5.02108	0.00119109	0.00952937	-1.19721
PIKFYVE	0.367871	6.80483	5.01953	0.00119331	0.00954219	-1.67937
ITGB4	1.2424	-1.93789	5.01857	0.00119468	0.00954371	-0.583374
RP11-378J18.8	1.11065	-1.1075	5.01854	0.00119473	0.00954371	-0.667212
RTN2	-0.798683	1.0241	-5.01769	0.00119595	0.00954855	-0.956567
GLYCTK	0.474345	3.37646	5.01669	0.00119739	0.00955091	-1.34286
AMOTL1	-0.643718	3.00253	-5.01616	0.00119815	0.00955091	-1.27552
PLCG1	0.399781	8.24409	5.01604	0.00119831	0.00955091	-1.62475
CTBP1-AS2	0.429745	4.3926	5.01577	0.0011987	0.00955091	-1.52907
FBXO33	0.40643	4.32555	5.01505	0.00119974	0.00955364	-1.51951
CTC-281F24.1	1.01417	-0.288489	5.01468	0.00120027	0.00955364	-0.771978
TAS2R10	1.65481	-3.14458	5.01216	0.0012039	0.00957291	-0.50272
CCPG1	-0.823624	1.8326	-5.01215	0.00120392	0.00957291	-1.0843
LIPC	-0.818827	0.679414	-5.01033	0.00120655	0.00958891	-0.91667
RP11-338C15.3	-1.54576	-1.22411	-5.00925	0.00120813	0.0095948	-0.665317
RTN3	-0.32864	6.2284	-5.00897	0.00120853	0.0095948	-1.70013
ENTPD1-AS1	0.561371	2.57117	5.00694	0.00121148	0.00961284	-1.21007
TFEB	0.522884	2.88526	5.00656	0.00121203	0.00961284	-1.2656
CYB5R2	0.851291	1.03723	5.00399	0.00121578	0.00963338	-0.972047
ITGA2	-0.656442	2.57517	-5.0036	0.00121635	0.00963338	-1.21691
C19orf71	0.668814	1.58625	5.00351	0.00121648	0.00963338	-1.05594
GPR3	-1.30531	-1.85933	-5.00231	0.00121824	0.00964235	-0.612656
RP11-761I4.3	-1.67853	-1.29047	-5.00101	0.00122015	0.00965262	-0.667157
EMC2	-0.415609	4.59806	-5.00042	0.00122101	0.00965449	-1.58556
PRRX2	-1.97761	-2.39486	-4.99897	0.00122314	0.00966638	-0.566806
TTC24	-0.761873	1.6786	-4.995	0.00122899	0.00970405	-1.08309
AP001626.1	-0.877998	0.408834	-4.99449	0.00122975	0.00970405	-0.898236
AP1G2	0.35337	7.38847	4.99414	0.00123026	0.00970405	-1.6948
SLC44A1	-0.646818	3.90019	-4.99405	0.0012304	0.00970405	-1.47387
CFL2	-0.717419	2.47794	-4.9933	0.00123151	0.00970792	-1.21364
SCML4	0.399386	4.27705	4.99261	0.00123253	0.00971102	-1.54093
NFKBIE	-0.342091	5.61742	-4.99121	0.00123462	0.00972255	-1.70608
ATF7IP2	0.389087	4.57191	4.99004	0.00123635	0.00972952	-1.59152
ZBTB8A	-3.33548	-2.40822	-4.9897	0.00123686	0.00972952	-0.561347
COA1	-0.359068	5.65197	-4.98935	0.00123738	0.00972952	-1.71037
ZNF398	-0.381152	4.40815	-4.98721	0.00124058	0.00974974	-1.5737
AC026202.3	-1.84801	-2.28942	-4.98622	0.00124206	0.00975642	-0.591575
KB-173C10.1	-1.46775	-2.88834	-4.98479	0.0012442	0.00976481	-0.553505
NOMO2	-0.344255	6.99858	-4.98467	0.00124438	0.00976481	-1.72175
SNRK	0.382829	6.39784	4.97606	0.00125735	0.00985968	-1.74146
RP5-1091N2.9	0.645121	1.63121	4.97581	0.00125774	0.00985968	-1.09885
AC009133.17	0.93025	0.460196	4.97275	0.00126239	0.00989114	-0.927953
RP11-54O7.18	-0.908696	1.01	-4.97109	0.00126491	0.00990544	-1.01363
SRPRB	-0.379601	5.65959	-4.97064	0.00126559	0.00990544	-1.7353
AC093415.2	-1.01148	-0.643068	-4.9703	0.00126612	0.00990544	-0.786672
PLBD2	-0.530736	4.23323	-4.96944	0.00126743	0.00991068	-1.56678
ATF6	-0.32896	5.91609	-4.96895	0.00126819	0.00991161	-1.74811
EXOC3	0.324043	6.31545	4.96752	0.00127037	0.0099237	-1.75325
HMOX1	-1.24933	1.54704	-4.96274	0.00127772	0.00997347	-1.10036
RP11-292F22.5	1.50626	-2.15593	4.96226	0.00127846	0.00997347	-0.631627
ACACA	-0.347333	5.71671	-4.96213	0.00127867	0.00997347	-1.74967
SERPINB9	-0.411958	7.04621	-4.96169	0.00127935	0.00997379	-1.75052
C14orf80	-0.490348	3.87821	-4.95915	0.00128328	0.00999468	-1.51746
ASB9	-1.11108	-0.779638	-4.95913	0.00128331	0.00999468	-0.783177
RIMS2	-1.70074	-1.5928	-4.95718	0.00128633	0.0100132	-0.690549
MKLN1-AS2	-0.832098	0.44382	-4.95672	0.00128706	0.0100138	-0.952101
[truncated: 1,903 more rows]
