# Supplementary material for: MyD88/CD40 signaling retains CAR T cells in a less differentiated state
Source: JCI Insight. 2020 Nov 5;5(21):e136093. doi: 10.1172/jci.insight.136093 (PMC7710311; doi:10.1172/jci.insight.136093)
Supplement: supplemental Table 2 [file jciinsight-5-136093-s044.xlsx]

## Sheet: CD8_Unstimulated-MC_vs_41BB-Dif
Gene	logFC	AveExpr	t	P.Value	adj.P.Val	B
SOX4	2.34623	3.86907	24.0788	6.33e-09	4.06e-05	11.2266
ASS1	-2.83012	3.30781	-23.2178	8.51e-09	4.06e-05	10.7646
INSRR	-2.68256	4.56244	-22.7832	9.92e-09	4.06e-05	10.8788
KIAA0125	-5.40787	0.319159	-21.7123	1.47e-08	4.06e-05	8.204
KIAA1324	-2.47663	4.66572	-20.7494	2.12e-08	4.06e-05	10.1784
CD44	1.55386	7.59269	20.4969	2.34e-08	4.06e-05	10.0879
IRAK3	3.458	2.50219	20.2283	2.6e-08	4.06e-05	9.60468
MSC	-1.83131	4.76471	-20.128	2.71e-08	4.06e-05	9.95165
NTNG2	-1.8349	4.97931	-20.0434	2.8e-08	4.06e-05	9.91989
HIVEP3	-1.67156	5.4959	-19.6902	3.24e-08	4.06e-05	9.77001
IFNG	1.88997	3.73488	19.319	3.77e-08	4.06e-05	9.59094
CDH1	1.47257	4.97045	19.2315	3.91e-08	4.06e-05	9.5821
BASP1	2.37031	3.056	19.185	3.99e-08	4.06e-05	9.44133
TRIB3	-1.67408	4.50219	-19.0799	4.17e-08	4.06e-05	9.52292
RIMS3	-1.38907	5.52135	-19.0716	4.19e-08	4.06e-05	9.5045
ALPK2	-3.53318	3.5298	-19.0417	4.24e-08	4.06e-05	9.37541
CDK18	-2.08373	3.20457	-17.6216	7.92e-08	6.5e-05	8.82843
NPL	-1.90771	3.83268	-17.4734	8.47e-08	6.5e-05	8.81114
AL122127.25	-6.43547	-3.6426	-17.4732	8.47e-08	6.5e-05	5.87133
P2RX5	2.37258	2.87732	17.4672	8.5e-08	6.5e-05	8.72972
IL13	2.8342	2.06539	17.1968	9.63e-08	7.01e-05	8.44567
COL6A3	-1.60075	4.31063	-17.1012	1.01e-07	7.01e-05	8.64565
RGS16	-1.62476	6.08318	-16.6737	1.23e-07	8.21e-05	8.37373
MERTK	-2.85751	1.37512	-16.4962	1.34e-07	8.34e-05	7.92739
PRODH	-2.46053	1.98645	-16.47	1.36e-07	8.34e-05	8.12386
TTC39C	1.35894	5.07072	16.3618	1.44e-07	8.45e-05	8.24242
PDLIM4	-2.99942	1.8653	-16.2153	1.54e-07	8.69e-05	7.9535
NEK6	-2.69	2.53568	-16.1553	1.59e-07	8.69e-05	8.08432
DPF3	-3.06904	2.64527	-15.7663	1.93e-07	0.000101941	7.90864
CCR4	2.11431	4.80499	15.6329	2.07e-07	0.000105472	7.8918
SERPINE2	-2.43806	2.36854	-15.5089	2.2e-07	0.000108775	7.77182
ENPP2	-2.051	5.24963	-15.2171	2.56e-07	0.000121982	7.65422
MGAT5	1.0767	6.0082	15.116	2.7e-07	0.000121982	7.53419
LINC00599	2.2739	2.30471	15.1119	2.71e-07	0.000121982	7.59396
RHOBTB3	5.10062	-2.19924	14.9502	2.95e-07	0.000126479	5.46236
NHS	-1.82601	3.00996	-14.9359	2.98e-07	0.000126479	7.56171
RP5-1028K7.2	-2.00324	4.35505	-14.8298	3.15e-07	0.000130254	7.49251
ALDH1L2	-2.87913	1.71835	-14.7544	3.28e-07	0.00013208	7.28274
IGFBP4	-1.28144	5.15276	-14.6719	3.43e-07	0.000134574	7.33383
SLC22A31	-4.51329	-1.14969	-14.5209	3.72e-07	0.000141545	5.81649
PEA15	-1.40906	6.44811	-14.4579	3.85e-07	0.000141545	7.15914
RNF144A	1.00905	5.35045	14.4439	3.88e-07	0.000141545	7.17531
EHD4	-1.09496	4.91945	-14.238	4.35e-07	0.00015323	7.09517
MAMLD1	-1.31498	4.67724	-14.2169	4.41e-07	0.00015323	7.10699
NMT2	1.04442	5.73504	13.8754	5.34e-07	0.000177703	6.81756
VAV2	-1.7408	2.53859	-13.8603	5.39e-07	0.000177703	6.96756
BTN2A2	-0.931038	6.88335	-13.8042	5.57e-07	0.000177703	6.76004
SGPP2	-1.47354	3.45889	-13.8017	5.57e-07	0.000177703	6.94304
LGALS3	1.55859	4.87989	13.7602	5.71e-07	0.000178278	6.81146
ABHD17C	-1.52634	3.23077	-13.6481	6.09e-07	0.000186408	6.85989
NCF2	1.62801	4.8974	13.5297	6.53e-07	0.000193222	6.6703
SMCO4	-1.5821	2.90381	-13.5192	6.57e-07	0.000193222	6.78708
CTA-384D8.31	-2.53771	0.756021	-13.396	7.06e-07	0.000202955	6.4274
SDC4	-0.923382	5.75594	-13.3716	7.16e-07	0.000202955	6.50952
CD200	-2.53604	1.14924	-13.2972	7.48e-07	0.000208247	6.46944
DST	-1.60138	3.758	-13.0706	8.57e-07	0.000231402	6.49174
CAMK4	1.05842	7.6659	13.0616	8.62e-07	0.000231402	6.30057
CBS	-1.44389	3.29094	-12.9621	9.15e-07	0.000236436	6.44737
CRTAM	-2.14033	4.5937	-12.9491	9.23e-07	0.000236436	6.36265
STRIP2	-0.915584	5.49361	-12.9416	9.27e-07	0.000236436	6.24711
MMP10	5.71291	-4.25995	12.875	9.65e-07	0.000242222	4.57587
CHST2	-1.24769	4.12857	-12.8483	9.81e-07	0.000242239	6.31536
CTHRC1	-3.88783	-1.02765	-12.7766	1.03e-06	0.000245732	5.3754
SLC6A9	-1.98657	1.5828	-12.7734	1.03e-06	0.000245732	6.27734
CTDSPL	-1.05632	4.57772	-12.6657	1.1e-06	0.000254011	6.14757
RP11-290F5.1	-1.8852	3.7714	-12.6596	1.1e-06	0.000254011	6.2362
FSCN1	-0.859651	6.9792	-12.646	1.11e-06	0.000254011	6.01759
IPCEF1	1.5334	5.05335	12.6197	1.13e-06	0.000254408	6.07139
ICOSLG	-0.989429	5.388	-12.4652	1.25e-06	0.000276229	5.93952
TNFRSF9	-1.4576	3.58486	-12.4215	1.28e-06	0.000279886	6.08784
NFIL3	-1.00763	5.01137	-12.3906	1.31e-06	0.000281407	5.9202
NUAK2	-1.26519	4.23133	-12.3267	1.36e-06	0.000289001	5.96323
SOS1	1.03005	7.20577	12.2275	1.45e-06	0.000303709	5.73412
TMCC2	-1.09606	3.96716	-12.1854	1.49e-06	0.000306697	5.89166
CCND1	-3.34393	0.620945	-12.1702	1.5e-06	0.000306697	5.70932
PHGDH	-0.834836	6.56875	-12.1124	1.56e-06	0.000314163	5.65187
EGR2	-1.56164	4.03922	-12.0696	1.6e-06	0.000318811	5.81644
GCGR	-2.2306	1.59295	-11.9884	1.69e-06	0.000320492	5.81214
SEMA4A	-1.50894	4.40209	-11.9864	1.69e-06	0.000320492	5.72132
PTCH1	-2.58724	2.75653	-11.9857	1.69e-06	0.000320492	5.84916
ADM2	-1.66052	2.63333	-11.9781	1.7e-06	0.000320492	5.84333
TMEM136	-2.07607	1.09412	-11.965	1.72e-06	0.000320492	5.74541
KCNK5	-1.29054	3.93111	-11.9198	1.77e-06	0.000322663	5.7185
EGLN3	2.0376	3.51757	11.918	1.77e-06	0.000322663	5.75778
ATF5	-1.20065	5.22918	-11.8807	1.81e-06	0.000326775	5.55391
IL31RA	-2.39013	0.57459	-11.844	1.86e-06	0.000330899	5.57596
PRDM1	-0.957741	5.59693	-11.8082	1.9e-06	0.000334235	5.46934
FGF2	-2.24489	1.4626	-11.7814	1.94e-06	0.000334235	5.67226
EHD3	-1.36456	3.41384	-11.777	1.94e-06	0.000334235	5.66896
CTSH	-1.5167	4.04142	-11.6762	2.08e-06	0.000353478	5.54394
NFE2L1	-0.906425	7.59601	-11.623	2.15e-06	0.000359092	5.3139
CDC14B	-2.12853	3.37625	-11.6199	2.16e-06	0.000359092	5.5765
NCAN	-3.22278	-0.606509	-11.5821	2.21e-06	0.000364389	5.07424
RAMP1	-1.832	1.61325	-11.5284	2.3e-06	0.000366971	5.53098
SLC7A5	-0.760941	7.42692	-11.5057	2.33e-06	0.000366971	5.22483
INPP5F	-1.0725	4.35873	-11.5011	2.34e-06	0.000366971	5.37051
LGALS2	-3.43164	-1.14975	-11.4968	2.35e-06	0.000366971	4.82075
SLC1A5	-0.818365	6.22572	-11.4802	2.37e-06	0.000366971	5.2033
LINC00954	0.986386	4.33508	11.4792	2.37e-06	0.000366971	5.34418
CTTNBP2NL	-1.38937	2.79211	-11.4321	2.45e-06	0.000371736	5.47058
TNIK	0.821492	5.68562	11.4309	2.45e-06	0.000371736	5.17984
TRIB2	1.14176	6.09344	11.3538	2.59e-06	0.000384892	5.11153
DPP4	0.99654	7.38871	11.3514	2.59e-06	0.000384892	5.10971
MB	-3.50058	1.18411	-11.3316	2.63e-06	0.000385036	5.32495
SLC12A7	0.995219	4.55416	11.3228	2.64e-06	0.000385036	5.20375
HVCN1	-1.37304	4.93224	-11.2453	2.79e-06	0.000402344	5.12782
ELOVL6	-1.03795	4.24634	-11.2202	2.84e-06	0.000402581	5.17907
TMTC2	-1.37015	2.67983	-11.2175	2.84e-06	0.000402581	5.32602
ADAM22	-1.06466	4.42819	-11.1954	2.88e-06	0.000405042	5.13951
TRIB1	-0.94389	4.47442	-11.1687	2.94e-06	0.000408872	5.11034
DMGDH	-1.87856	1.98962	-11.0995	3.08e-06	0.000425258	5.25812
ATP9A	-2.10179	1.17965	-11.0625	3.17e-06	0.000432529	5.19362
P2RX7	-1.4677	3.07028	-11.0166	3.27e-06	0.000442755	5.15997
CHSY1	-0.751353	5.70192	-10.9884	3.33e-06	0.000444563	4.85379
APBB2	-1.99504	0.932814	-10.9745	3.37e-06	0.000444563	5.11411
STYK1	-1.47753	3.17714	-10.9737	3.37e-06	0.000444563	5.1206
FZD6	-1.43003	2.70418	-10.9606	3.4e-06	0.000444879	5.14283
GHRL	-1.32628	2.74221	-10.9195	3.5e-06	0.000452813	5.11001
ONECUT2	1.87703	1.33892	10.9117	3.52e-06	0.000452813	5.11311
TOX2	-0.985455	5.78983	-10.8917	3.57e-06	0.000455489	4.78014
POU2AF1	-2.19667	3.51123	-10.8664	3.64e-06	0.000459945	5.02727
NET1	-0.864692	5.11031	-10.8428	3.7e-06	0.000463928	4.79001
FEZ1	3.05839	1.03845	10.7916	3.84e-06	0.00047733	4.99053
SLC22A17	-1.81476	1.62543	-10.7372	3.99e-06	0.000489673	5.00123
APBB1IP	0.705996	6.37098	10.7337	4e-06	0.000489673	4.62996
GNPDA1	0.85913	4.43819	10.7009	4.1e-06	0.000497398	4.74686
NPDC1	-1.17264	4.16579	-10.6668	4.2e-06	0.000502131	4.77571
ZP3	-0.937224	4.44808	-10.6583	4.22e-06	0.000502131	4.72605
PTPN6	-1.38175	7.43085	-10.6546	4.23e-06	0.000502131	4.58199
SLAMF7	1.74336	7.38007	10.6332	4.3e-06	0.000502131	4.56361
GPR155	0.706673	5.7922	10.6054	4.39e-06	0.000502131	4.54437
ARHGEF12	-0.739919	6.74592	-10.6047	4.39e-06	0.000502131	4.53133
CHAC1	-1.38017	2.5592	-10.6047	4.39e-06	0.000502131	4.8902
BATF3	-0.7375	5.55339	-10.5965	4.42e-06	0.000502131	4.55825
DERL3	-1.08306	3.3862	-10.5929	4.43e-06	0.000502131	4.81072
MICAL2	-0.960067	7.11639	-10.5538	4.56e-06	0.000512863	4.49527
SCPEP1	-1.26405	4.44189	-10.5032	4.73e-06	0.000528375	4.61542
CYP1B1	-1.66391	3.33337	-10.485	4.79e-06	0.000529334	4.74517
ITGA1	1.58295	6.76584	10.481	4.81e-06	0.000529334	4.43632
TSPAN15	-2.49141	-0.0566394	-10.458	4.89e-06	0.000532603	4.62049
MT2A	1.30695	6.13204	10.4533	4.91e-06	0.000532603	4.41947
LINC00861	1.82927	2.498	10.4415	4.95e-06	0.000533123	4.77108
VDR	-0.959293	6.64155	-10.4329	4.98e-06	0.000533123	4.39658
JMY	-0.738405	5.63534	-10.4038	5.09e-06	0.00054093	4.39985
C1QTNF1	-0.943391	4.2216	-10.3157	5.43e-06	0.000570246	4.48623
HSP90B1	-0.756378	9.534	-10.3067	5.47e-06	0.000570246	4.3563
PAQR8	0.716686	5.88759	10.3052	5.48e-06	0.000570246	4.30001
PLXNA4	1.10097	3.28238	10.2399	5.75e-06	0.000594759	4.54146
FAM102A	0.726942	8.26173	10.2082	5.89e-06	0.000605029	4.24002
SLC43A3	1.47111	2.54572	10.1902	5.97e-06	0.000609231	4.57431
GOLGA7B	1.11763	2.98689	10.1786	6.02e-06	0.000610512	4.52536
UBE2QL1	-2.97159	-1.31776	-10.1373	6.21e-06	0.000623394	4.09239
BMP2K	-0.894922	5.64564	-10.1303	6.25e-06	0.000623394	4.18056
MALT1	-0.736698	6.90987	-10.125	6.27e-06	0.000623394	4.14506
MAP1B	-2.89108	0.44063	-10.0996	6.4e-06	0.000628327	4.44735
CUX2	-3.28264	-1.80664	-10.0936	6.42e-06	0.000628327	3.88024
PIP5K1B	-1.85302	2.59263	-10.0892	6.45e-06	0.000628327	4.50209
TGFBR1	0.861886	5.57964	10.0457	6.66e-06	0.000641684	4.10468
SYNE2	0.95719	8.31856	10.0404	6.69e-06	0.000641684	4.10369
SNX18	-1.16148	5.91387	-10.0368	6.71e-06	0.000641684	4.09514
CCR2	1.58137	4.0094	10.0059	6.87e-06	0.00064877	4.26972
SIRPG	-1.13454	6.43209	-10.0014	6.89e-06	0.00064877	4.04834
PDE3B	0.683828	8.47877	9.99822	6.91e-06	0.00064877	4.07286
SLC7A11	-1.16482	3.33026	-9.96974	7.06e-06	0.000659067	4.3299
BHLHA15	-3.74692	-2.34789	-9.94818	7.18e-06	0.000665239	3.60439
IRF4	-0.763836	6.9396	-9.94189	7.22e-06	0.000665239	3.99339
RPS6KA2	-1.28982	2.76045	-9.896	7.48e-06	0.000680139	4.32971
SESN2	-0.86932	4.95322	-9.89431	7.49e-06	0.000680139	4.04541
RIMKLB	1.57111	1.59182	9.88885	7.52e-06	0.000680139	4.38141
MOXD1	-3.52981	-1.20502	-9.8824	7.56e-06	0.000680139	3.9356
DUSP5	-1.55908	5.85255	-9.76539	8.28e-06	0.00073726	3.88191
GPT2	-1.23352	2.65971	-9.76382	8.29e-06	0.00073726	4.23143
CASC15	2.73468	-0.858195	9.74862	8.39e-06	0.000739463	4.01744
ZNF334	-1.81488	0.696922	-9.74525	8.41e-06	0.000739463	4.24721
DUSP10	-0.865273	6.0979	-9.70039	8.71e-06	0.00076161	3.79749
HSPB1	-0.969099	4.11654	-9.68863	8.79e-06	0.000763198	3.9876
C1orf162	1.00103	3.30474	9.68332	8.83e-06	0.000763198	4.08767
FAM134B	0.848068	4.41328	9.6458	9.09e-06	0.000781728	3.89338
UXS1	0.7004	5.66524	9.62232	9.26e-06	0.000791946	3.73994
CSF2RB	1.26602	3.54252	9.61389	9.32e-06	0.000792829	4.00127
HRH2	-1.25755	3.04327	-9.59383	9.47e-06	0.000799693	4.05548
SLC27A2	-0.803682	4.90959	-9.58912	9.51e-06	0.000799693	3.79025
TNS4	-1.41339	2.18629	-9.57108	9.65e-06	0.000803972	4.11122
SPECC1	-1.59222	2.10229	-9.56763	9.67e-06	0.000803972	4.11495
TP53INP1	-0.643251	6.46199	-9.56187	9.72e-06	0.000803972	3.66795
CD40LG	2.01736	1.21249	9.54913	9.82e-06	0.000804008	4.11997
EDARADD	-1.3172	2.69695	-9.54833	9.82e-06	0.000804008	4.05304
DUSP4	-0.86705	9.22229	-9.52182	1e-05	0.000810681	3.6904
PLAUR	-1.60708	1.81708	-9.52024	1e-05	0.000810681	4.08897
NAB2	-1.05917	3.87898	-9.51806	1.01e-05	0.000810681	3.87969
ENOX1	-1.61832	3.60147	-9.48662	1.03e-05	0.000827002	3.9079
IGFBP5	3.38847	-1.35111	9.45582	1.06e-05	0.000834969	3.67744
TESPA1	0.659073	7.76009	9.45006	1.06e-05	0.000834969	3.58586
CHRM3-AS2	-0.875501	4.62437	-9.44725	1.07e-05	0.000834969	3.70634
ATM	0.638431	8.39543	9.44469	1.07e-05	0.000834969	3.59839
PTGDR2	1.17124	2.96979	9.43481	1.08e-05	0.000834969	3.92217
TTC9	0.850281	4.62132	9.42208	1.09e-05	0.000834969	3.6717
HLF	2.47166	-0.440055	9.41671	1.09e-05	0.000834969	3.8831
KCNH2	-1.36518	1.96284	-9.40586	1.1e-05	0.000834969	3.98883
CD274	0.875345	4.67956	9.40142	1.11e-05	0.000834969	3.6464
AUTS2	1.31994	2.40697	9.39234	1.11e-05	0.000834969	3.94392
BCL6	1.04272	4.71707	9.38944	1.12e-05	0.000834969	3.6349
FUT7	-1.78573	0.79851	-9.38762	1.12e-05	0.000834969	3.98328
ZBTB46	-1.87377	0.427396	-9.38532	1.12e-05	0.000834969	3.95966
NR5A2	-1.74829	1.60383	-9.37646	1.13e-05	0.000834969	3.98059
SLC2A8	-0.966362	3.46102	-9.37642	1.13e-05	0.000834969	3.81537
AQP9	4.00531	-3.79955	9.37495	1.13e-05	0.000834969	3.10477
DHCR24	-0.63684	6.53201	-9.35216	1.15e-05	0.000846399	3.48385
GLIPR1	0.69594	5.74467	9.34635	1.16e-05	0.000846399	3.49499
SELL	0.762448	8.7358	9.32875	1.17e-05	0.000851691	3.50629
RGS9	1.27007	2.6573	9.32697	1.17e-05	0.000851691	3.86592
C10orf10	-1.86233	0.932567	-9.31891	1.18e-05	0.00085325	3.93398
POU2F2	1.48422	5.80849	9.29848	1.2e-05	0.000863506	3.46339
PHEX	-1.75709	1.24819	-9.28301	1.22e-05	0.000865753	3.90989
GPR132	-0.8419	6.92657	-9.28008	1.22e-05	0.000865753	3.42248
NR4A1	-1.78606	2.76341	-9.27818	1.22e-05	0.000865753	3.82734
WFS1	-1.14622	2.51569	-9.27063	1.23e-05	0.000867096	3.83559
GXYLT2	-2.52239	-0.421845	-9.24209	1.26e-05	0.00087883	3.74371
RP11-383H13.1	-1.31528	2.88417	-9.23907	1.26e-05	0.00087883	3.77487
HBEGF	-1.47279	1.78647	-9.23348	1.27e-05	0.00087883	3.85596
H1F0	-0.936689	6.15315	-9.23194	1.27e-05	0.00087883	3.38769
SMIM14	-0.786404	5.06215	-9.22193	1.28e-05	0.000882093	3.45126
ITGB2-AS1	-0.946096	5.77977	-9.17771	1.33e-05	0.000910691	3.35558
XCL2	-2.56794	2.91429	-9.16149	1.34e-05	0.00091885	3.72948
RGS3	-1.40012	5.78552	-9.14671	1.36e-05	0.000926016	3.34027
CHST1	-2.77889	-1.53779	-9.13581	1.37e-05	0.000930274	3.43241
LAIR1	1.04412	7.11849	9.12645	1.38e-05	0.000933383	3.28559
SMO	-1.34798	2.18388	-9.10806	1.41e-05	0.000940823	3.72668
PFKFB3	0.870345	7.58003	9.10631	1.41e-05	0.000940823	3.27618
SALL4	-2.99031	-1.82941	-9.06739	1.45e-05	0.000967552	3.29828
MAPK11	-0.716417	4.49813	-9.05618	1.47e-05	0.000972412	3.37329
HOPX	-1.20327	6.72134	-9.04917	1.48e-05	0.000973901	3.21799
CST7	-1.14435	5.39698	-9.03843	1.49e-05	0.000978461	3.26304
NCAM1	-2.48202	3.14883	-9.02316	1.51e-05	0.000984483	3.58362
GRB10	-1.23582	2.24028	-9.01851	1.51e-05	0.000984483	3.64462
FAM117B	0.856325	3.62551	9.01265	1.52e-05	0.000984483	3.46194
CD40	-1.83895	0.484253	-9.01075	1.52e-05	0.000984483	3.67422
STEAP1	-2.62031	-0.652659	-9.00475	1.53e-05	0.000984866	3.53178
CTD-3092A11.2	1.04047	2.80665	9.00026	1.54e-05	0.000984866	3.56622
RGL4	0.854388	3.67849	8.96358	1.59e-05	0.001009	3.40957
SPRY4	-4.08738	-3.24324	-8.96152	1.59e-05	0.001009	2.97166
FAM105A	0.799035	4.65226	8.91795	1.65e-05	0.00103933	3.21695
TNFRSF8	-1.05224	3.58781	-8.91661	1.65e-05	0.00103933	3.39531
PSAT1	-0.773923	6.08089	-8.87898	1.7e-05	0.00106857	3.06653
ADAMTS13	-0.932898	3.34113	-8.86428	1.73e-05	0.00107741	3.38127
RP11-291B21.2	-0.729431	6.0478	-8.8569	1.74e-05	0.00107741	3.04627
LINGO4	-3.75793	-3.05305	-8.85488	1.74e-05	0.00107741	2.91268
HLA-DRB5	-0.619281	7.78119	-8.84536	1.75e-05	0.00108179	3.04274
SH2B2	-2.88079	-1.78054	-8.83429	1.77e-05	0.00108765	3.16822
GNAL	-1.36482	2.30141	-8.82451	1.78e-05	0.00109236	3.47261
MYOF	-1.85097	1.35426	-8.80734	1.81e-05	0.00110406	3.51674
PYCR1	-0.842684	3.75814	-8.79351	1.83e-05	0.00110707	3.25313
GBP1	0.790446	6.83653	8.79121	1.84e-05	0.00110707	2.97357
PPFIBP1	1.08688	4.60915	8.79025	1.84e-05	0.00110707	3.11217
FOXP1	0.706886	5.13072	8.77971	1.85e-05	0.00111273	3.02947
PTMS	-0.862895	5.60875	-8.74886	1.9e-05	0.00113471	2.97166
GOLM1	-1.78938	0.439389	-8.74777	1.91e-05	0.00113471	3.46113
PIK3AP1	-2.52808	2.62418	-8.74163	1.92e-05	0.00113478	3.38857
TNIP3	-1.22785	1.9875	-8.73335	1.93e-05	0.00113478	3.41583
SORL1	0.669241	8.96873	8.73094	1.93e-05	0.00113478	2.96988
RAB38	-1.20448	2.59585	-8.72694	1.94e-05	0.00113478	3.35514
DENND3	-0.80813	6.32266	-8.72529	1.94e-05	0.00113478	2.91773
ISLR2	1.90897	1.76183	8.70564	1.98e-05	0.00114906	3.40748
CD247	0.688932	7.96627	8.70044	1.98e-05	0.00114906	2.91187
XCL1	-1.50247	5.88312	-8.69755	1.99e-05	0.00114906	2.92499
DDIT4	-0.79967	6.11274	-8.67542	2.03e-05	0.00116683	2.87598
GALNT6	0.879287	3.66113	8.66939	2.04e-05	0.00116854	3.14455
SQLE	-0.617551	6.16786	-8.64401	2.08e-05	0.00118687	2.84181
UBXN10	-2.32433	-0.0338039	-8.63912	2.09e-05	0.00118687	3.33857
VCAM1	-0.764278	6.44735	-8.63853	2.09e-05	0.00118687	2.83357
PRKCDBP	-1.12945	2.45905	-8.63342	2.1e-05	0.00118774	3.28445
WIPI1	-0.860057	4.22613	-8.62045	2.13e-05	0.00119678	3.0189
CXCL10	1.21302	3.0228	8.60971	2.15e-05	0.00119884	3.1901
TC2N	0.848323	7.26784	8.60631	2.15e-05	0.00119884	2.80651
ADCY1	-0.783999	6.37841	-8.59907	2.17e-05	0.00119884	2.79737
COL6A2	-0.751967	9.54303	-8.59631	2.17e-05	0.00119884	2.86187
B3GALT2	1.68362	0.926891	8.59559	2.17e-05	0.00119884	3.34188
AHCYL2	-0.658782	5.34817	-8.5934	2.18e-05	0.00119884	2.8417
CIITA	-0.651664	9.0336	-8.58855	2.19e-05	0.0011996	2.83826
SLC39A14	-0.674368	4.66197	-8.57943	2.2e-05	0.00120486	2.90898
LITAF	-0.803631	7.22982	-8.57508	2.21e-05	0.00120513	2.77779
MAGEF1	-0.788073	3.92022	-8.55765	2.25e-05	0.00121417	3.00732
COL6A1	-0.68959	8.82849	-8.55717	2.25e-05	0.00121417	2.80222
P2RX5-TAX1BP3	2.55915	-1.54151	8.55438	2.25e-05	0.00121417	3.06679
CTC-378H22.1	1.86879	0.349847	8.54749	2.27e-05	0.00121722	3.29541
CADM1	1.99758	-0.320685	8.54126	2.28e-05	0.0012196	3.24933
MAN1C1	1.23748	4.33614	8.53173	2.3e-05	0.00122258	2.91335
MPP7	1.28778	2.93457	8.53052	2.3e-05	0.00122258	3.1292
CTSG	-3.08852	-1.34901	-8.52311	2.32e-05	0.0012263	3.03763
TENM3	-3.23521	-1.29329	-8.51071	2.34e-05	0.00123543	3.03144
BTLA	-1.29918	2.61629	-8.47847	2.41e-05	0.00126523	3.12882
SOGA2	-2.56667	-1.37142	-8.47581	2.41e-05	0.00126523	3.02417
SNX29	-0.645907	5.76568	-8.45542	2.46e-05	0.00128295	2.67883
ABTB2	1.67758	2.12182	8.44837	2.47e-05	0.00128295	3.1492
CSGALNACT1	0.804867	4.40576	8.44712	2.48e-05	0.00128295	2.81277
ARID5B	1.08122	3.51242	8.441	2.49e-05	0.00128295	2.95769
RASD2	-3.40797	-2.75697	-8.44082	2.49e-05	0.00128295	2.66839
ZCCHC18	1.42626	1.17832	8.43096	2.51e-05	0.00128895	3.19149
ENPP1	2.28091	-0.577794	8.42795	2.52e-05	0.00128895	3.12841
MATN4	-1.09843	3.14092	-8.40871	2.56e-05	0.00130523	2.99366
PRKX	0.568245	6.67429	8.40273	2.58e-05	0.00130523	2.60271
RUSC2	-1.44131	2.2796	-8.40253	2.58e-05	0.00130523	3.09553
BEND6	-1.80014	0.227277	-8.38444	2.62e-05	0.001322	3.15128
HGSNAT	0.572569	5.4308	8.35222	2.69e-05	0.00135599	2.59386
OPRL1	-1.09967	2.23841	-8.34622	2.71e-05	0.00135863	3.04369
CDT1	-0.677842	4.87156	-8.34269	2.72e-05	0.00135863	2.65446
MGAT2	-0.665719	6.70171	-8.32609	2.76e-05	0.00137444	2.53174
DOCK7	-1.09512	3.6217	-8.31512	2.78e-05	0.00138348	2.83422
RORB	1.3531	1.27289	8.30182	2.82e-05	0.00139421	3.07183
C12orf57	-0.735366	6.29725	-8.29927	2.82e-05	0.00139421	2.50943
GPR84	-2.17436	-0.456875	-8.28557	2.86e-05	0.00140691	3.01941
SLC48A1	-1.03709	3.52148	-8.27869	2.88e-05	0.0014111	2.81212
TNFRSF25	0.582219	7.24759	8.24827	2.96e-05	0.00144561	2.46007
RALGPS1	-0.64315	4.74642	-8.2298	3.01e-05	0.0014652	2.56011
CD74	-0.652447	11.9659	-8.22067	3.03e-05	0.00147264	2.57675
GCSAM	-0.835161	3.96476	-8.20058	3.09e-05	0.00149488	2.66033
RHOU	1.03787	2.48643	8.19082	3.11e-05	0.0015034	2.86569
F5	-1.01506	3.24145	-8.18016	3.14e-05	0.00151322	2.76064
SFMBT2	-0.798908	6.23366	-8.17517	3.16e-05	0.00151532	2.3897
CABLES1	1.70009	1.00583	8.15467	3.22e-05	0.00153897	2.9516
HERPUD1	-0.588158	7.42161	-8.14755	3.24e-05	0.00154261	2.36539
KRT7	1.04845	5.47345	8.14522	3.25e-05	0.00154261	2.3944
KLHDC7B	-0.88874	4.63885	-8.1351	3.28e-05	0.00155208	2.48942
CDH23	1.1374	2.17267	8.11873	3.33e-05	0.0015676	2.83274
PI16	-0.843688	3.41652	-8.11044	3.35e-05	0.0015676	2.66216
WARS	-0.615921	7.80096	-8.10823	3.36e-05	0.0015676	2.33558
NANS	-0.596542	5.18728	-8.1075	3.36e-05	0.0015676	2.38465
DMPK	-0.789053	3.82484	-8.10735	3.36e-05	0.0015676	2.59101
EGR1	-1.65114	2.14285	-8.09433	3.4e-05	0.00157207	2.82475
RNF144A-AS1	1.18491	2.10941	8.09256	3.41e-05	0.00157207	2.81469
EGR3	-1.76572	2.59226	-8.09121	3.41e-05	0.00157207	2.77587
CALN1	-1.94413	-0.204468	-8.09097	3.41e-05	0.00157207	2.8797
PTGER2	1.41753	3.02707	8.08099	3.44e-05	0.00158173	2.69278
THBS4	-2.28874	0.416148	-8.0639	3.5e-05	0.0016019	2.87776
ZCCHC24	-1.17319	1.98121	-8.05731	3.52e-05	0.0016068	2.79854
TTC21A	-0.934793	3.33623	-8.04425	3.56e-05	0.00162135	2.61183
SNTB1	0.712212	4.85953	7.99335	3.73e-05	0.00169207	2.30194
IL4I1	-1.53962	3.80593	-7.99148	3.74e-05	0.00169207	2.50245
SLFN5	0.59545	8.68083	7.98624	3.76e-05	0.00169527	2.23867
RBMS1	0.620458	5.79633	7.97757	3.79e-05	0.0017039	2.1997
AC006129.4	-1.33352	1.26264	-7.97124	3.81e-05	0.00170888	2.77243
SH2B3	-0.535518	5.97275	-7.96105	3.84e-05	0.00172004	2.1797
ACSL1	-0.600439	5.29503	-7.95385	3.87e-05	0.00172651	2.21988
E2F3	0.575086	4.99122	7.93867	3.92e-05	0.00174592	2.22884
SNRNP25	-0.755989	4.4217	-7.93183	3.95e-05	0.00175196	2.31665
TJP1	-2.67868	-2.33131	-7.92085	3.99e-05	0.00176482	2.41021
TMEM64	0.678972	4.36155	7.89826	4.07e-05	0.00179292	2.27924
PLA2G16	-1.27565	1.49427	-7.89693	4.08e-05	0.00179292	2.6871
CACNA1I	0.976657	4.005	7.89463	4.09e-05	0.00179292	2.34071
ICOS	0.935069	5.23745	7.87245	4.17e-05	0.00182195	2.13936
PTGS2	2.91045	-0.986458	7.87132	4.18e-05	0.00182195	2.61942
GPR133	-2.04016	-0.729499	-7.86541	4.2e-05	0.00182684	2.64703
GBP5	0.831941	9.11788	7.85006	4.26e-05	0.00184804	2.11464
RP3-340N1.5	-2.69696	-2.00443	-7.83573	4.32e-05	0.00186775	2.41905
NRG2	-2.33279	-0.0200049	-7.82998	4.34e-05	0.00187257	2.65787
KLF3	0.851623	4.45208	7.82276	4.37e-05	0.00187703	2.19094
PIK3IP1	0.551267	7.46572	7.82146	4.38e-05	0.00187703	2.03667
SPON2	0.831688	3.53959	7.80951	4.43e-05	0.00189294	2.33395
NDUFA4L2	-1.75345	-0.0964051	-7.8011	4.46e-05	0.00190269	2.63416
AGK	-0.618261	5.74485	-7.79254	4.5e-05	0.00191276	2.02082
MYO1B	0.93241	3.41277	7.78619	4.53e-05	0.00191891	2.33352
AFAP1L2	-1.05267	3.81912	-7.77062	4.59e-05	0.00194195	2.26272
USP6NL	1.59232	0.31251	7.76268	4.63e-05	0.00195118	2.60704
LDOC1L	0.77463	5.15449	7.74128	4.72e-05	0.00198563	2.01115
EGR4	-3.88983	-3.46185	-7.7349	4.75e-05	0.00199101	2.15494
NIPAL2	-1.89437	1.77101	-7.73265	4.76e-05	0.00199101	2.51611
CCL4L2	-2.27259	-1.23694	-7.72699	4.79e-05	0.00199627	2.4721
RBMS3	2.79235	-2.82795	7.7132	4.85e-05	0.00201272	2.16803
NTRK2	-1.78108	1.63227	-7.71179	4.86e-05	0.00201272	2.50563
GRAP	0.520003	5.47837	7.7093	4.87e-05	0.00201272	1.94517
PCK2	-0.576875	5.06708	-7.70578	4.88e-05	0.00201272	1.99027
HSPG2	-1.50002	0.627431	-7.70254	4.9e-05	0.00201272	2.5475
CTB-171A8.1	-2.44317	-1.14777	-7.70128	4.91e-05	0.00201272	2.45748
DGKI	-1.16757	4.43157	-7.68958	4.96e-05	0.00202981	2.0851
NCALD	-0.523703	6.59292	-7.68223	5e-05	0.00203356	1.88238
ARG2	2.0819	1.11178	7.68205	5e-05	0.00203356	2.50847
CYS1	-0.606383	5.37062	-7.67831	5.01e-05	0.00203542	1.93116
CDCA3	-0.536915	5.26474	-7.67035	5.05e-05	0.00204549	1.9313
ACE	-1.09175	3.19145	-7.66131	5.1e-05	0.00205219	2.25589
FOXP4	-1.04464	3.78837	-7.65921	5.11e-05	0.00205219	2.15403
KIAA1671	-0.691106	6.3491	-7.65752	5.11e-05	0.00205219	1.8603
PTGIS	-1.47803	0.70955	-7.65359	5.13e-05	0.00205219	2.49897
EPB41L2	-0.594069	5.72127	-7.65318	5.14e-05	0.00205219	1.87759
MTSS1	-0.621952	5.31121	-7.64655	5.17e-05	0.00205986	1.90382
HOXB9	-1.2793	1.0871	-7.62463	5.28e-05	0.00209808	2.4525
GJB2	-1.13715	1.75102	-7.61424	5.33e-05	0.00211362	2.39054
ARID5A	-0.822253	8.10592	-7.60537	5.38e-05	0.00212533	1.83121
ANXA3	-0.96264	2.72641	-7.6031	5.39e-05	0.00212533	2.26334
MMD	-0.597997	4.93596	-7.59198	5.45e-05	0.00213773	1.88877
NOD2	-0.692961	3.97365	-7.58947	5.46e-05	0.00213773	2.04064
ARID3B	-0.560161	5.33316	-7.58904	5.46e-05	0.00213773	1.8404
HLA-DPA1	-0.651985	9.36081	-7.56522	5.59e-05	0.00218177	1.82825
FLT1	-1.78114	0.656682	-7.55825	5.63e-05	0.00218564	2.41155
GLDC	-2.01965	0.201208	-7.55811	5.63e-05	0.00218564	2.41743
PIM1	0.497508	6.92601	7.52956	5.78e-05	0.00223996	1.72256
SRCIN1	-1.36541	1.18881	-7.52749	5.8e-05	0.00223996	2.35212
C5orf42	0.623631	4.67112	7.50604	5.92e-05	0.00227748	1.82597
SHMT2	-0.516285	7.13611	-7.50515	5.92e-05	0.00227748	1.70151
ADD2	-2.13136	0.423041	-7.49344	5.99e-05	0.00229775	2.3561
KCNN4	-0.64853	6.08082	-7.48082	6.06e-05	0.00232031	1.68038
OAF	-1.45807	2.01575	-7.45696	6.21e-05	0.00236895	2.21027
RORC	-2.78095	1.26505	-7.45292	6.23e-05	0.0023724	2.29227
DAB2IP	-3.98746	-2.46831	-7.44334	6.29e-05	0.00238874	2.00737
FILIP1L	-0.483696	6.16628	-7.40963	6.5e-05	0.00246273	1.59973
FAM3C	-0.637557	4.28923	-7.40343	6.54e-05	0.00246464	1.78927
TRERF1	-0.540099	7.32267	-7.39933	6.57e-05	0.00246464	1.59251
SERINC5	0.66074	4.75436	7.39702	6.58e-05	0.00246464	1.69886
TOX	0.955656	2.26062	7.39698	6.58e-05	0.00246464	2.10859
THY1	-1.09712	2.2136	-7.39631	6.59e-05	0.00246464	2.12099
SDF2L1	-0.654437	4.83049	-7.38906	6.63e-05	0.00247618	1.68963
RASSF4	-0.910979	5.85424	-7.38581	6.65e-05	0.00247805	1.59441
FAR2	1.36147	1.85207	7.37229	6.74e-05	0.00250512	2.13369
RP11-290F5.2	-1.65661	-0.00685488	-7.36651	6.78e-05	0.00250889	2.23658
DDIT3	-0.778508	4.58077	-7.36584	6.79e-05	0.00250889	1.70525
PNMA2	-1.45937	1.35425	-7.35958	6.83e-05	0.00251834	2.17467
LIF	0.763162	3.7847	7.35248	6.88e-05	0.00252992	1.81626
AGFG1	-0.505595	6.53113	-7.33059	7.03e-05	0.00256728	1.5101
CLIC5	1.05726	2.94695	7.32935	7.04e-05	0.00256728	1.94111
BID	0.819216	3.24376	7.32825	7.04e-05	0.00256728	1.88875
CPNE8	-1.53892	0.202709	-7.32401	7.07e-05	0.00256728	2.19514
SOS1-IT1	0.9681	2.47598	7.32346	7.08e-05	0.00256728	2.0041
HLA-DRB1	-0.53328	9.53331	-7.32314	7.08e-05	0.00256728	1.57667
ADTRP	-2.25436	0.928735	-7.31298	7.15e-05	0.00258708	2.16703
KCNQ3	-1.9	0.209387	-7.30834	7.18e-05	0.00259286	2.18064
RP11-640M9.1	0.640993	4.37522	7.30398	7.21e-05	0.00259797	1.65815
IL6ST	0.620347	6.23146	7.29467	7.28e-05	0.0026159	1.47166
APBB1	0.526837	5.71169	7.28845	7.33e-05	0.00262593	1.48391
TM6SF1	-0.768018	3.43498	-7.28353	7.36e-05	0.00263262	1.81593
ESPL1	-0.476266	6.14521	-7.27318	7.44e-05	0.00265363	1.4533
RP11-23P13.6	0.809238	3.07748	7.26937	7.47e-05	0.00265751	1.85437
AARS	-0.519693	7.54908	-7.25299	7.59e-05	0.00269494	1.43983
YPEL1	-0.633769	5.00586	-7.24406	7.66e-05	0.00270778	1.51004
VNN2	0.682269	4.39204	7.24357	7.66e-05	0.00270778	1.59059
RP11-305L7.1	-1.9836	0.15552	-7.22496	7.8e-05	0.0027522	2.10046
IL17RE	-1.47454	1.07496	-7.21042	7.92e-05	0.00278608	2.04467
LINC00426	0.598353	5.30323	7.19075	8.08e-05	0.00282986	1.40958
CTC-378H22.2	1.55054	1.26097	7.18907	8.09e-05	0.00282986	2.00428
CADM3	-2.65523	-2.92982	-7.188	8.1e-05	0.00282986	1.75193
TSPYL2	-0.66021	4.9305	-7.17786	8.18e-05	0.00284241	1.44828
JPH4	0.646542	3.93477	7.17785	8.18e-05	0.00284241	1.60018
LMAN1	-0.525835	7.1286	-7.17679	8.19e-05	0.00284241	1.34799
DAAM1	0.760786	4.40836	7.15606	8.36e-05	0.00289572	1.49384
DDX4	-1.08388	2.00171	-7.15108	8.41e-05	0.00289932	1.89134
SAMD4A	1.32828	0.614412	7.15034	8.41e-05	0.00289932	2.00696
PFKM	-0.538802	4.80539	-7.14322	8.47e-05	0.00291027	1.42451
HDAC7	-0.849487	8.42059	-7.14214	8.48e-05	0.00291027	1.34409
VIM	-0.600009	10.8216	-7.13619	8.53e-05	0.00292122	1.41868
GNG4	-1.37171	3.11479	-7.12581	8.62e-05	0.00294539	1.71396
CALD1	3.05071	-2.28725	7.11813	8.69e-05	0.00295551	1.79932
CACNA1E	2.1038	-1.601	7.11801	8.69e-05	0.00295551	1.91902
RASGRF1	-2.36164	-0.399079	-7.11284	8.74e-05	0.00296439	1.98575
RUFY3	0.62134	4.08272	7.10706	8.79e-05	0.00297519	1.49581
TLR1	0.928818	2.87791	7.09335	8.91e-05	0.0030101	1.6998
RAB27B	-1.69826	0.870131	-7.08445	8.99e-05	0.00303069	1.93267
TSHZ2	-1.61509	0.701283	-7.07309	9.09e-05	0.00304959	1.93079
SEC11C	-0.561458	5.95709	-7.07214	9.1e-05	0.00304959	1.2409
SLC5A3	0.522625	7.75801	7.07183	9.11e-05	0.00304959	1.24595
SLC4A7	0.637435	5.49371	7.06762	9.15e-05	0.00305599	1.25803
HLA-DMB	-0.46292	6.31722	-7.06047	9.21e-05	0.00306494	1.21637
TNFAIP2	1.24543	4.07567	7.05906	9.23e-05	0.00306494	1.45706
PDE4B	0.524204	4.91386	7.05831	9.23e-05	0.00306494	1.30792
CHPF	-0.767373	4.13882	-7.05463	9.27e-05	0.0030698	1.4421
SIRPB1	-1.14026	2.09622	-7.03201	9.48e-05	0.00313456	1.75443
TMEM245	0.546535	7.01139	7.02561	9.55e-05	0.00314829	1.17776
LFNG	0.832804	5.18326	7.01365	9.66e-05	0.00317913	1.23039
CTH	-1.05831	2.41617	-7.01185	9.68e-05	0.00317913	1.69004
PKMYT1	-0.563203	5.04729	-7.0081	9.72e-05	0.0031845	1.24446
APOBR	0.553788	6.13479	6.99821	9.82e-05	0.00320899	1.14771
B4GALT5	0.602505	5.3382	6.99643	9.83e-05	0.00320899	1.192
AGTRAP	-0.905997	3.72255	-6.98565	9.94e-05	0.00323739	1.44496
GAL3ST4	0.949506	2.01201	6.98368	9.96e-05	0.00323739	1.70534
IL17RB	3.22889	-0.104481	6.96757	0.000101295	0.00327472	1.84923
TJP2	-0.557639	4.80056	-6.96627	0.00010143	0.00327472	1.23026
INPP4B	0.646357	3.99254	6.96511	0.000101551	0.00327472	1.35629
TNFSF10	-0.476374	8.02477	-6.96426	0.000101639	0.00327472	1.13446
PARP15	0.491275	6.67013	6.95913	0.000102177	0.00328512	1.09958
MAGI1	-1.15066	1.58557	-6.94725	0.000103433	0.00331853	1.72215
SEMA7A	-0.703448	5.18862	-6.9449	0.000103683	0.00331958	1.1609
AIRE	-3.24369	-3.34965	-6.94159	0.000104037	0.00332397	1.53991
HLA-DOA	-0.62424	7.7986	-6.93621	0.000104615	0.00333547	1.0969
BAZ1A	0.452634	6.20965	6.93067	0.000105214	0.0033476	1.06979
MYEOV	-5.03615	-2.34471	-6.92482	0.000105851	0.00336087	1.6159
SLC26A10	-2.87626	-3.58246	-6.91913	0.000106474	0.00337278	1.49416
APBA2	0.911628	3.15559	6.91738	0.000106667	0.00337278	1.46152
SPSB1	-0.755607	4.43351	-6.89674	0.000108966	0.00343837	1.21652
NTRK1	-1.56345	4.0722	-6.87986	0.000110886	0.00349178	1.28935
STAT6	0.512033	7.65425	6.86807	0.00011225	0.00352025	1.01523
C1orf115	-2.2372	-0.650979	-6.86712	0.000112361	0.00352025	1.74204
AC008063.2	1.17241	1.01988	6.86367	0.000112765	0.00352025	1.68182
GPR183	0.802998	3.10079	6.86237	0.000112917	0.00352025	1.40912
ERAP2	0.494767	5.65786	6.86029	0.000113161	0.00352025	1.01342
HLA-DQB1	-0.512046	8.60171	-6.85846	0.000113376	0.00352025	1.03341
WNT5B	-0.738348	5.9206	-6.85825	0.000113401	0.00352025	1.00641
TULP4	0.585482	4.49878	6.85422	0.000113877	0.00352787	1.14208
KAZN	2.67649	-3.05642	6.84884	0.000114515	0.00354049	1.4719
HAX1	-0.451316	6.08778	-6.84475	0.000115004	0.0035413	0.979648
OTUD7B	-0.685855	4.41143	-6.84475	0.000115004	0.0035413	1.15852
EPB41	0.479413	8.75183	6.83351	0.000116357	0.00357023	1.00962
SLC7A1	-0.549244	6.46084	-6.83307	0.00011641	0.00357023	0.960708
ABHD17B	0.536886	5.43369	6.83037	0.000116738	0.00357311	0.996393
ABLIM1	0.791667	7.5632	6.82021	0.000117982	0.00360397	0.959094
CCR7	0.636611	8.59824	6.81709	0.000118365	0.0036085	0.986088
EPB41L4B	0.784022	3.19306	6.8032	0.000120096	0.00365396	1.32654
DUSP6	-0.698464	3.47418	-6.79974	0.00012053	0.00365991	1.27886
GK	0.528975	5.43314	6.79553	0.000121062	0.0036673	0.956773
CEP70	0.765425	2.95847	6.79261	0.000121432	0.0036673	1.35554
EEPD1	0.629517	3.71704	6.79214	0.000121493	0.0036673	1.21485
DNAJB1	0.462519	6.191	6.78902	0.00012189	0.00367205	0.909874
ITM2B	0.455432	7.65138	6.78601	0.000122274	0.00367638	0.92194
NAV2	-0.689775	3.77461	-6.78398	0.000122534	0.00367699	1.20539
RPS6KL1	1.26807	0.532535	6.77032	0.000124301	0.00372271	1.61946
GAS7	-2.29173	-0.344674	-6.74807	0.000127239	0.00380082	1.62976
STK38	0.519929	7.64468	6.74526	0.000127615	0.00380082	0.87525
SH2D1A	0.456054	6.67393	6.74497	0.000127654	0.00380082	0.856906
KIAA1522	-2.17943	-1.66216	-6.73246	0.000129345	0.00384248	1.55198
ATG14	0.495579	4.97344	6.73091	0.000129556	0.00384248	0.931891
ITGAE	0.714161	4.32338	6.72366	0.00013055	0.00386449	1.02553
FAIM3	0.554609	7.07936	6.7196	0.00013111	0.00387355	0.833032
CX3CR1	-1.16144	2.19616	-6.71533	0.000131701	0.00388354	1.39771
WWP1	0.475802	5.64082	6.70305	0.00013342	0.00392664	0.834969
PLAC8	0.554918	5.82183	6.70038	0.000133797	0.00393018	0.821889
HSPA5	-0.526308	9.19486	-6.6963	0.000134374	0.00393555	0.86802
PLCG2	-0.976882	4.39296	-6.69546	0.000134494	0.00393555	1.00138
XYLT1	-0.5858	6.15161	-6.69004	0.000135267	0.00395062	0.802912
SYNPO	-1.23526	1.1521	-6.67857	0.000136919	0.00399127	1.47766
PARP8	0.460905	6.95927	6.67591	0.000137305	0.0039949	0.780621
PPARG	-1.91791	0.175259	-6.67241	0.000137815	0.00399958	1.54337
SIK1	1.40581	0.690302	6.67122	0.000137989	0.00399958	1.50478
N4BP3	0.8879	2.28875	6.66938	0.00013826	0.00399986	1.32379
ALG2	0.461674	5.34876	6.6659	0.00013877	0.00400685	0.815089
STXBP1	-0.756748	3.54729	-6.66417	0.000139025	0.00400685	1.11362
GOLGA8A	0.475538	8.19844	6.65852	0.000139861	0.00402337	0.791761
C4orf26	0.984769	2.1368	6.65509	0.000140371	0.00403048	1.32981
CREG1	-0.808326	3.15526	-6.65021	0.0001411	0.00403949	1.16961
KIRREL2	-1.15703	1.27729	-6.64784	0.000141456	0.00403949	1.43063
ZBTB32	0.65299	3.83187	6.6477	0.000141477	0.00403949	1.02885
CCDC69	0.469038	7.02445	6.64007	0.000142629	0.00406479	0.740217
GRN	-0.581947	5.35529	-6.62755	0.000144542	0.00410649	0.779592
KIAA1462	-4.19604	-3.37564	-6.62699	0.000144629	0.00410649	1.30369
S100PBP	-0.531986	5.84993	-6.62414	0.000145068	0.00411132	0.73761
IFNAR2	0.548292	5.99622	6.61913	0.000145844	0.00411791	0.720369
SPRY2	-2.40103	-2.50737	-6.61795	0.000146028	0.00411791	1.34107
E2F2	-0.574906	5.89322	-6.6162	0.000146301	0.00411791	0.72713
PPP2R2B	-1.30222	0.374016	-6.61572	0.000146376	0.00411791	1.46925
MAP4K5	0.6151	4.03149	6.60613	0.00014788	0.00415085	0.942671
RP11-284F21.10	-1.33995	0.552616	-6.60481	0.00014809	0.00415085	1.44691
DNAJC5B	1.04361	2.05122	6.58503	0.000151253	0.00423176	1.26326
PELI2	0.976244	2.77849	6.57973	0.000152113	0.00424762	1.14746
WNT10A	1.93574	-0.984839	6.57813	0.000152375	0.00424762	1.45045
CTD-2587H19.1	0.927167	2.78276	6.5735	0.000153133	0.00426098	1.13939
SETBP1	-1.89611	1.409	-6.57077	0.00015358	0.00426568	1.34375
GOLGA8B	0.49675	8.35836	6.54891	0.000157224	0.0043542	0.669433
HCAR1	-2.13715	-1.48799	-6.54813	0.000157357	0.0043542	1.39074
BHLHE40-AS1	-0.478814	4.9529	-6.54657	0.000157621	0.0043542	0.728747
TRANK1	0.667855	7.61604	6.53861	0.000158975	0.00438369	0.635427
GIMAP8	0.551002	6.3256	6.53625	0.000159379	0.00438693	0.616152
PRKCQ-AS1	0.44923	5.57357	6.53229	0.000160059	0.00439773	0.641214
SLC12A5	-1.12279	1.11279	-6.52998	0.000160458	0.0044008	1.3171
CHST11	-0.45056	7.31075	-6.5261	0.000161129	0.0044113	0.613928
RP11-340F14.5	-1.56628	-0.0372576	-6.52219	0.000161809	0.00442201	1.39016
ZNF853	-0.940584	2.4455	-6.51987	0.000162214	0.00442517	1.13825
LTA	0.781442	2.6486	6.50001	0.000165726	0.00450634	1.07628
CYP24A1	-2.15166	-0.157485	-6.49972	0.000165778	0.00450634	1.37272
VIMP	-0.478681	5.06043	-6.49668	0.000166323	0.00451313	0.656654
CISH	0.544771	4.26389	6.48255	0.000168883	0.00457448	0.755295
LINC00623	0.627583	4.12075	6.4804	0.000169277	0.00457705	0.780314
SV2A	-0.55995	5.14248	-6.47648	0.000169995	0.00458838	0.625112
TLE3	0.655845	6.26271	6.47307	0.000170624	0.00459723	0.543373
SYTL2	-0.501083	7.22765	-6.46839	0.000171492	0.0046125	0.544596
S100A11	0.55784	6.76752	6.46153	0.000172772	0.00462928	0.528177
DYRK3	-0.846767	2.40327	-6.4613	0.000172814	0.00462928	1.07645
CD276	-2.08849	-1.846	-6.46019	0.000173023	0.00462928	1.27899
APOBEC3B	-1.07555	4.36127	-6.45468	0.000174061	0.00464557	0.731935
STAR	-2.55131	-2.91154	-6.45374	0.000174239	0.00464557	1.14481
GOLIM4	-0.738535	3.39268	-6.451	0.000174757	0.00465128	0.895785
PRSS16	-2.00744	-1.77813	-6.44809	0.00017531	0.00465789	1.27393
SYNGR2	-0.518369	6.42305	-6.44349	0.000176189	0.00467253	0.509275
ANTXR2	0.481561	5.74889	6.44193	0.000176488	0.00467253	0.52373
CD244	-0.859442	4.27556	-6.43972	0.000176911	0.00467253	0.721343
KIF7	-1.04121	1.82504	-6.43883	0.000177082	0.00467253	1.13414
PRR5L	-0.955992	1.77634	-6.43409	0.000177997	0.00468858	1.13333
SENP7	0.534832	5.92143	6.43163	0.000178474	0.00469307	0.503503
FLNB	-0.451925	8.04962	-6.42869	0.000179047	0.00470005	0.518732
AHR	0.595782	4.1835	6.42356	0.000180049	0.00471136	0.701308
ADAMTS10	-1.05885	2.35862	-6.42334	0.000180093	0.00471136	1.04243
MTHFD1L	-0.526385	4.46588	-6.41641	0.000181457	0.00473156	0.651386
CLIP2	-0.755218	3.40598	-6.41627	0.000181484	0.00473156	0.853163
DAPK2	-0.923927	5.58951	-6.41418	0.000181899	0.00473432	0.517542
THEMIS	0.602294	6.79279	6.39653	0.000185435	0.00481356	0.451489
HLA-DPB1	-0.582284	9.08955	-6.39585	0.000185573	0.00481356	0.513516
MED12L	-1.13004	2.31731	-6.39242	0.000186269	0.00482346	1.01509
CFP	-0.618795	3.77652	-6.38935	0.000186895	0.00482899	0.748566
RNF157-AS1	1.44393	0.196153	6.38684	0.000187409	0.00482899	1.22946
FAM117A	-0.453291	7.10255	-6.38545	0.000187694	0.00482899	0.443856
2019-03-08	0.474038	5.71966	6.3852	0.000187745	0.00482899	0.458186
FERMT1	-2.54716	-2.81224	-6.35658	0.000193723	0.00497069	1.06951
CHRNB4	-1.56522	-0.111713	-6.35573	0.000193904	0.00497069	1.2149
AURKB	-0.432606	5.47629	-6.35245	0.000194603	0.00498029	0.442076
GIMAP7	0.524743	7.45458	6.34792	0.000195572	0.00499112	0.405621
C17orf96	-1.02985	3.43882	-6.34743	0.000195679	0.00499112	0.773073
ITGA9	-1.94857	-0.808416	-6.33985	0.000197313	0.00502443	1.20854
JAG2	-1.16282	2.32167	-6.33452	0.000198474	0.00504559	0.94686
GIMAP6	0.573061	8.03517	6.32732	0.000200052	0.00507726	0.397262
IFITM1	0.811057	5.49807	6.32442	0.00020069	0.00508504	0.404586
SLC25A53	0.829236	3.38949	6.31421	0.00020296	0.00513404	0.72813
SLC9A7	-0.824469	2.95914	-6.31041	0.000203812	0.005141	0.811284
SAMHD1	0.415347	7.30861	6.30999	0.000203907	0.005141	0.356696
STRA6	0.91751	2.53898	6.30315	0.000205452	0.00517144	0.866838
GSAP	0.803387	2.31564	6.28824	0.000208862	0.00524864	0.88366
KCNA6	1.11362	1.05225	6.28562	0.000209466	0.0052552	1.0437
OSBPL3	-0.473354	6.19403	-6.28233	0.00021023	0.00526574	0.320239
FGFBP2	-1.05315	4.7399	-6.27573	0.00021177	0.00529564	0.456042
SRPK2	0.445762	6.10321	6.25742	0.00021611	0.00539247	0.288346
CCL22	-0.957027	2.48346	-6.25643	0.000216347	0.00539247	0.82776
RP11-305L7.3	-1.53332	-0.155349	-6.25249	0.000217296	0.00539742	1.10406
ITPKB	-0.631478	7.66427	-6.25121	0.000217604	0.00539742	0.295992
CXCR6	0.651872	5.66193	6.25121	0.000217604	0.00539742	0.302681
DNAJC1	-0.503259	4.43641	-6.24648	0.000218749	0.00541705	0.453194
LONP1	-0.44917	6.20351	-6.2435	0.000219475	0.00542623	0.272828
CTSW	-0.846801	7.96156	-6.23819	0.000220773	0.00543139	0.289075
RP11-893F2.9	-2.28182	-2.30154	-6.23788	0.00022085	0.00543139	1.01865
KLRD1	-2.00798	2.69832	-6.23683	0.000221106	0.00543139	0.794381
CDCA5	-0.518532	5.65928	-6.23513	0.000221527	0.00543139	0.288496
RECQL4	-0.484935	4.89221	-6.23387	0.000221835	0.00543139	0.366189
THRA	0.91003	2.16547	6.23312	0.00022202	0.00543139	0.842197
PDCD1	-1.86786	-1.48019	-6.23253	0.000222167	0.00543139	1.07967
MFNG	0.41648	7.06881	6.22475	0.000224097	0.00546265	0.24905
ZNF683	-1.32864	4.2122	-6.2245	0.00022416	0.00546265	0.494705
ST3GAL6	-2.72506	-2.98824	-6.21964	0.000225378	0.00547842	0.924586
RP11-338C15.3	-1.54508	-0.807172	-6.21906	0.000225523	0.00547842	1.08143
PDCD1LG2	0.676091	3.01033	6.21541	0.00022644	0.00549198	0.680686
MCTP2	-0.457707	4.82522	-6.20133	0.000230023	0.00556222	0.335339
CDC42BPA	-0.920839	2.42372	-6.20063	0.000230204	0.00556222	0.771608
TRIM16	-0.688676	3.35297	-6.19879	0.000230677	0.00556222	0.604937
ERN1	0.524365	6.97071	6.19835	0.00023079	0.00556222	0.215505
IL21-AS1	-2.58817	-2.20348	-6.18294	0.000234797	0.0056499	0.968806
ALDH2	-1.8244	-1.33468	-6.17851	0.000235963	0.00566905	1.03019
PIK3CG	0.458295	5.9327	6.17048	0.000238095	0.00569586	0.188878
MDM4	0.411489	6.437	6.17027	0.000238151	0.00569586	0.177468
MIR146A	0.724313	5.84933	6.1701	0.000238196	0.00569586	0.194359
PPARGC1B	0.713799	2.7804	6.15501	0.000242257	0.00578393	0.649842
PCNT	-0.427634	7.62586	-6.15153	0.000243204	0.00579751	0.173479
ADAMTSL2	-1.65068	-1.15094	-6.14944	0.000243776	0.0058021	1.0048
HID1	-1.68103	-0.300741	-6.1447	0.000245076	0.00582397	0.992433
ZNRF1	-0.556024	4.93083	-6.13758	0.000247044	0.00586166	0.245522
GNA12	-0.408948	5.8636	-6.13555	0.000247609	0.00586249	0.153264
HTATSF1	0.40101	6.31294	6.1347	0.000247846	0.00586249	0.134939
SOX13	-1.21651	0.593849	-6.13191	0.000248624	0.00587182	0.918757
TMEM63A	0.414235	5.93976	6.12891	0.000249463	0.00588257	0.137616
IL8	4.44916	-2.67616	6.12592	0.000250305	0.00589334	0.871107
TBL1X	0.862073	4.81674	6.1229	0.000251158	0.00590433	0.239946
MYH6	-2.16655	-0.914098	-6.11115	0.000254502	0.00597377	0.965867
RP11-125B21.2	-1.58655	-0.314057	-6.09947	0.000257877	0.00604371	0.942152
VEGFA	-0.810119	2.55722	-6.0971	0.000258569	0.00605066	0.624961
TSPAN33	-0.541872	4.56357	-6.09427	0.000259394	0.00606071	0.248254
LRIG3	-3.19985	-2.07811	-6.09286	0.000259809	0.00606115	0.878904
CD109	-1.15952	3.51316	-6.08623	0.000261762	0.00608844	0.453162
MT1E	0.592867	3.94054	6.08555	0.000261963	0.00608844	0.342707
IL21R	-0.525178	7.05262	-6.08459	0.000262248	0.00608844	0.0794854
FCGRT	-0.790291	2.32663	-6.0835	0.00026257	0.00608844	0.645051
MAP6	-0.983407	1.22171	-6.07969	0.000263704	0.00610548	0.791636
HYOU1	-0.507594	8.32965	-6.07497	0.000265115	0.00612086	0.10072
SLC20A1	-0.405527	6.70926	-6.07426	0.000265329	0.00612086	0.0623595
LILRB1	-1.89474	-0.712808	-6.0733	0.000265617	0.00612086	0.924358
RCAN3	0.589403	6.32349	6.07214	0.000265968	0.00612086	0.0590271
DOCK9	0.511899	6.84807	6.06969	0.000266705	0.0061286	0.0563796
TPST2	-0.666978	6.06467	-6.06146	0.000269205	0.00617552	0.0580372
ASIC1	0.545891	4.79029	6.06031	0.000269553	0.00617552	0.162115
PLOD1	-0.578866	3.75527	-6.05329	0.000271708	0.00621558	0.34885
SPON1	1.82455	0.498558	6.05167	0.000272207	0.00621769	0.835267
RAB8B	0.531922	6.15925	6.04823	0.000273271	0.00623271	0.0320187
HLA-DMA	-0.435269	7.25971	-6.0452	0.000274216	0.00624334	0.0342869
HLA-DRA	-0.583243	10.6378	-6.04411	0.000274554	0.00624334	0.143713
OSCAR	-2.16749	-2.73007	-6.04123	0.000275453	0.00624887	0.786816
ME3	-1.90201	-1.50632	-6.04027	0.000275752	0.00624887	0.879466
HAUS5	-0.423328	5.45972	-6.03942	0.000276021	0.00624887	0.0634769
HSPA8	0.533758	10.4463	6.02375	0.000280981	0.00635175	0.11158
CCNA1	-1.49948	-0.0567088	-6.01948	0.000282351	0.00636902	0.840635
TNFRSF11A	0.899739	4.66441	6.01878	0.000282577	0.00636902	0.135011
MANF	-0.455771	5.92698	-6.01448	0.000283963	0.00639085	0.00203469
TRAF3IP2	0.446773	4.74876	6.01028	0.000285326	0.00639807	0.105624
2019-03-03	0.933658	2.25905	6.01013	0.000285376	0.00639807	0.563403
VANGL2	-1.46305	-0.157132	-6.00963	0.000285538	0.00639807	0.834152
MICALL2	-1.13495	0.718093	-6.00666	0.000286506	0.00641036	0.761843
KAT2B	0.42156	5.76384	6.00301	0.000287701	0.0064277	-0.00887285
MAML3	0.792928	2.61701	5.99266	0.000291121	0.00649463	0.483061
NMUR1	-1.60475	-0.490882	-5.98913	0.000292294	0.0065113	0.825591
KREMEN1	-1.34642	-0.334929	-5.98146	0.00029487	0.00655368	0.809978
ITPK1	-0.444175	6.0652	-5.98092	0.000295052	0.00655368	-0.0452257
SLC7A3	-1.52146	0.551757	-5.97953	0.000295521	0.00655457	0.751705
GSE1	0.572802	5.20349	5.97661	0.00029651	0.00656698	0.00571722
REV3L	0.514121	5.48487	5.97397	0.000297407	0.00657734	-0.0251492
AK8	-2.27045	-1.45394	-5.9719	0.000298111	0.00657908	0.807169
HLA-DQA2	-0.522583	6.74159	-5.97121	0.000298346	0.00657908	-0.0642644
MYH10	-0.84061	3.43432	-5.94957	0.000305839	0.00673461	0.290983
LINC00892	2.10273	-0.276788	5.94229	0.000308406	0.00678139	0.764786
PRAME	-2.50602	-1.80961	-5.94089	0.000308902	0.00678254	0.758191
USP25	0.477474	6.16091	5.93641	0.000310498	0.00680549	-0.107122
RAB30	0.646171	3.53796	5.93546	0.000310836	0.00680549	0.239193
CNN3	-0.898641	1.92372	-5.9337	0.000311464	0.0068095	0.526755
PIGV	0.620602	3.38251	5.91844	0.000316983	0.00692027	0.249168
FAH	-0.559266	4.74374	-5.917	0.000317506	0.00692181	0.000711118
HEY1	-3.01028	-2.43655	-5.90867	0.00032057	0.00697867	0.67289
ITGB2	-0.655085	8.52089	-5.90301	0.000322667	0.0070096	-0.106306
MTERFD2	0.40393	6.43236	5.90237	0.000322907	0.0070096	-0.153579
MMP9	-0.743402	4.90567	-5.89023	0.000327464	0.00709845	-0.0517789
PLXNA1	-1.14306	4.95013	-5.88367	0.000329955	0.00714233	-0.0518954
NT5DC3	-0.858887	2.12771	-5.88073	0.000331078	0.00715337	0.431843
RP11-284F21.7	-1.48923	-0.907118	-5.8776	0.000332279	0.00715337	0.710692
VIM-AS1	0.550194	3.94672	5.87691	0.000332544	0.00715337	0.0837357
VIPR1	0.904249	3.98622	5.87689	0.000332551	0.00715337	0.0805965
ST6GALNAC4	-0.474133	5.66405	-5.87624	0.000332802	0.00715337	-0.155125
HIVEP1	-0.460589	6.55799	-5.8709	0.000334866	0.00718248	-0.190593
FAM211A	-0.919995	2.08495	-5.87031	0.000335095	0.00718248	0.426591
PFKL	-0.389924	7.3033	-5.86778	0.000336076	0.00719344	-0.186034
TAF9B	0.74957	5.27509	5.86402	0.000337545	0.00721478	-0.140917
ITFG3	0.751862	2.85386	5.85641	0.000340533	0.00723061	0.274061
SREBF2	-0.431197	7.8326	-5.85641	0.000340535	0.00723061	-0.186573
PLEKHH3	-1.80822	-1.6579	-5.85627	0.000340588	0.00723061	0.680189
ATF4	-0.449949	8.01631	-5.85624	0.000340601	0.00723061	-0.181323
RP11-799D4.4	0.63537	3.18882	5.85612	0.000340648	0.00723061	0.210165
GCNT4	1.15827	1.12626	5.85282	0.000341957	0.00724834	0.529772
ATP1A3	-0.602158	3.32181	-5.83864	0.00034763	0.00735842	0.169312
SLC1A4	0.567988	7.22386	5.83683	0.000348362	0.00736372	-0.227307
CCL4	-1.59719	3.77683	-5.834	0.000349509	0.00737776	0.106381
PDIA6	-0.420112	7.43306	-5.83209	0.000350286	0.00738398	-0.227948
MX2	0.713451	4.69502	5.82979	0.000351224	0.00739357	-0.108182
CYBRD1	-1.17017	0.634268	-5.82824	0.000351859	0.00739678	0.561032
PDIA4	-0.417609	7.31706	-5.8262	0.000352694	0.00740415	-0.238071
LMNB2	-0.386836	6.98115	-5.81719	0.000356415	0.00747202	-0.255618
AC093415.2	-1.18784	0.480092	-5.81254	0.000358348	0.00750228	0.557302
CRIM1	-1.29503	1.66394	-5.81088	0.000359044	0.00750656	0.41925
VLDLR	-0.700257	3.71982	-5.80724	0.000360569	0.00752818	0.0549468
MLXIP	0.396711	7.44738	5.80387	0.000361991	0.00754757	-0.26404
TMEM178B	-0.782892	2.16963	-5.79882	0.000364129	0.00758182	0.323778
GAB2	0.568492	3.55013	5.78985	0.000367964	0.00765124	0.0548952
RUNX3	-0.494587	8.42854	-5.77416	0.000374775	0.00775193	-0.271994
TIAM2	-0.639939	4.40681	-5.77381	0.000374927	0.00775193	-0.121148
LIG4	0.456839	5.00226	5.77351	0.000375058	0.00775193	-0.226151
RNF144B	1.33065	-0.522508	5.77163	0.000375886	0.00775193	0.57679
CAMKK1	1.1869	0.102829	5.7708	0.000376253	0.00775193	0.535215
EIF4EBP1	-0.582347	3.91213	-5.77063	0.000376328	0.00775193	-0.0331042
SNPH	0.498459	4.23626	5.76857	0.000377235	0.00775193	-0.109021
FER	-0.707124	2.55069	-5.76765	0.000377642	0.00775193	0.222675
C19orf48	-0.419122	5.01759	-5.76753	0.000377697	0.00775193	-0.229353
SLC29A4	1.37171	-0.237331	5.76629	0.000378243	0.00775193	0.555228
TNFRSF4	-0.713634	3.78885	-5.76599	0.000378378	0.00775193	-0.0108314
PTPRS	-0.627774	4.26942	-5.76352	0.000379474	0.007764	-0.109549
PLD1	-1.57956	0.0644617	-5.76132	0.000380452	0.00777147	0.536726
CTNNA1	-0.742765	4.15272	-5.76042	0.000380855	0.00777147	-0.0878448
BARX2	-3.18092	-3.26353	-5.7576	0.000382116	0.00778683	0.481243
DNAJB11	-0.38842	6.19225	-5.75594	0.000382861	0.00779162	-0.332557
SAMSN1	0.551829	5.85844	5.75472	0.000383407	0.00779238	-0.324837
LPP	0.568362	4.00887	5.75287	0.000384242	0.007799	-0.0843644
HDC	-1.84084	-2.00767	-5.75033	0.000385385	0.00781184	0.552971
ODF2L	0.430299	5.30617	5.74878	0.000386091	0.00781579	-0.292765
ITGA6	0.782564	3.08747	5.74658	0.000387089	0.00782252	0.09379
TLE1	-1.82895	-0.402668	-5.74579	0.000387446	0.00782252	0.547565
CYSLTR1	1.3772	1.7735	5.74423	0.000388157	0.00782656	0.315396
MGLL	-0.891874	1.67736	-5.74214	0.000389113	0.00783015	0.327752
TSC22D1	0.471706	4.57943	5.74053	0.000389848	0.00783015	-0.205508
ITGAD	-2.53247	-1.83372	-5.74048	0.00038987	0.00783015	0.545517
SUB1	-0.59158	7.59752	-5.73934	0.000390393	0.00783038	-0.341057
ISG20	0.514663	6.02802	5.73595	0.000391952	0.00785136	-0.356159
SLAMF1	0.446343	5.32416	5.73461	0.000392567	0.00785339	-0.312504
CLEC12A	0.822048	1.79396	5.73179	0.000393871	0.00786919	0.292129
SERPINE1	-1.69889	-0.459393	-5.72807	0.000395597	0.00789337	0.528582
SUOX	-0.943464	4.43862	-5.72235	0.00039827	0.00793636	-0.182133
CHMP4C	-2.21304	-2.74738	-5.71331	0.000402535	0.00801091	0.460521
VWA7	-0.887657	1.6833	-5.71143	0.000403427	0.00801824	0.288785
SVOPL	-3.12495	-2.02364	-5.70358	0.000407178	0.0080823	0.490364
SH3RF2	-1.486	-0.792439	-5.69732	0.000410198	0.0081317	0.504816
NFAM1	-1.41123	-0.383076	-5.69265	0.000412466	0.00815899	0.482027
ZNF703	-1.69203	-0.876565	-5.69229	0.000412641	0.00815899	0.50202
RNF19A	-0.403905	6.28425	-5.6896	0.00041395	0.00816268	-0.418946
MYC	0.421894	5.8121	5.68918	0.000414158	0.00816268	-0.407169
ZBED2	-0.983746	2.45756	-5.68863	0.000414428	0.00816268	0.144329
NFIC	-0.574953	4.31925	-5.68599	0.000415721	0.00817223	-0.218778
NPTX1	0.553387	4.05678	5.68546	0.000415981	0.00817223	-0.179625
CCR5	0.636831	5.20134	5.67747	0.000419931	0.00823926	-0.370928
GIMAP5	0.56584	7.39966	5.67476	0.00042128	0.00825241	-0.429652
SGK1	0.509548	4.73323	5.67396	0.000421679	0.00825241	-0.314641
KIF1A	-1.13056	0.385629	-5.66635	0.000425496	0.00831645	0.390969
STAT4	0.442285	6.36425	5.66497	0.000426189	0.00831939	-0.45445
IARS	-0.406919	7.58934	-5.65696	0.000430255	0.0083812	-0.447252
BCL9L	0.381976	7.2734	5.65658	0.000430451	0.0083812	-0.456148
HDGFRP3	-0.442637	6.49978	-5.65345	0.000432052	0.00839791	-0.4673
AMICA1	0.47602	8.21059	5.65197	0.000432812	0.00839791	-0.435597
IL1A	2.30573	-2.10118	5.64977	0.000433942	0.00839791	0.441911
TUBB6	-0.78463	2.3195	-5.64969	0.000433983	0.00839791	0.114575
PRKAB2	0.494071	4.39918	5.64956	0.000434053	0.00839791	-0.290612
PLA2G4C	-0.636529	4.15481	-5.64661	0.000435574	0.00841671	-0.236469
METTL7A	-0.650316	3.25038	-5.64341	0.000437231	0.00843806	-0.061485
SHF	-0.928231	1.49608	-5.64188	0.000438027	0.00844278	0.229024
THOP1	-0.442712	5.55127	-5.63295	0.000442701	0.00852214	-0.456623
GGT1	-0.598432	6.42973	-5.62805	0.000445285	0.00856111	-0.497898
GIMAP1	0.59419	6.58006	5.62537	0.00044671	0.00857773	-0.50561
KCNQ5	-0.823242	2.61209	-5.61787	0.000450713	0.00863608	0.0256428
PMEPA1	-1.03823	2.37794	-5.61757	0.000450878	0.00863608	0.0681683
BCAT2	-0.418014	4.84971	-5.61503	0.000452242	0.0086514	-0.401627
CLN6	-0.442214	4.92969	-5.61173	0.000454026	0.00867468	-0.416555
SLC25A46	0.461477	7.15325	5.60966	0.000455147	0.00867692	-0.51917
ADSL	0.395865	6.33769	5.60942	0.000455277	0.00867692	-0.526015
TNFSF13B	0.673402	4.55375	5.58721	0.000467505	0.00889888	-0.395872
TRIM22	0.580776	7.82453	5.58393	0.000469345	0.0089228	-0.535442
KIFC1	-0.386756	6.30989	-5.58249	0.000470155	0.0089271	-0.557644
FBXO34	0.396649	5.53915	5.57672	0.000473409	0.00897775	-0.534601
SLC45A3	-1.19811	0.460035	-5.57517	0.000474289	0.00898331	0.27392
MT1G	1.53589	-0.429555	5.5688	0.000477919	0.00903967	0.336288
RP11-25K19.1	1.28808	0.266711	5.56788	0.000478445	0.00903967	0.27926
COPZ2	-1.08314	1.0434	-5.56449	0.000480394	0.00906528	0.193415
SLA	-0.554938	7.37677	-5.55974	0.000483132	0.00910573	-0.577837
ZNF154	-0.52099	3.87029	-5.55765	0.000484346	0.00911739	-0.297536
GORASP1	-0.430274	5.23072	-5.54949	0.000489111	0.00919577	-0.534615
LINS	0.43325	4.65215	5.54601	0.000491158	0.00922293	-0.467685
GMPPB	-0.386036	5.36664	-5.54323	0.000492799	0.00923498	-0.557628
OCSTAMP	-2.94767	-3.28067	-5.54288	0.000493007	0.00923498	0.260417
EEF2K	0.394004	5.42109	5.54003	0.000494701	0.00925538	-0.572533
TIE1	-3.01733	-1.43896	-5.53238	0.000499268	0.00932942	0.325609
SMIM3	0.568443	4.81699	5.52331	0.000504744	0.0094156	-0.52114
HLA-DQA1	-0.483589	9.1726	-5.52271	0.00050511	0.0094156	-0.570457
PLIN2	0.561462	5.35028	5.51746	0.000508313	0.00946377	-0.594456
FYCO1	0.542406	5.48636	5.51403	0.000510419	0.00949144	-0.610974
RP11-318M2.2	-2.00671	-1.96858	-5.5114	0.000512037	0.00950998	0.294482
ITGAX	-1.18995	6.99342	-5.50929	0.000513343	0.00951543	-0.645825
NRM	-0.492096	4.09904	-5.50892	0.000513574	0.00951543	-0.406625
TTLL3	0.420249	4.7532	5.50356	0.000516905	0.00956555	-0.538693
SLC16A13	-0.784627	3.55452	-5.49569	0.000521834	0.00964511	-0.308876
GBP3	0.444214	5.51609	5.49336	0.00052331	0.00966073	-0.641249
PLAU	1.42842	-0.58146	5.48966	0.000525649	0.0096922	0.250147
TSLP	-2.00483	-1.39903	-5.47841	0.000532852	0.0098132	0.265471
GNLY	-1.42399	8.9735	-5.47391	0.000535759	0.00984323	-0.639484
GARS	-0.364048	7.05108	-5.47291	0.000536411	0.00984323	-0.698304
H2AFX	-0.553597	6.74003	-5.47202	0.000536984	0.00984323	-0.702103
PLEK	-0.956052	3.31616	-5.47192	0.000537055	0.00984323	-0.288167
HIST3H2A	-0.873016	3.35667	-5.46499	0.000541578	0.0099077	-0.307666
UGDH	-0.421973	4.83865	-5.46455	0.000541868	0.0099077	-0.595503
GADD45G	-0.898137	3.78909	-5.45755	0.000546488	0.00998026	-0.402131
ANXA6	-0.39797	9.27143	-5.4526	0.000549776	0.0100283	-0.658836
WDR65	-2.97399	-2.01734	-5.45127	0.000550665	0.0100326	0.220378
LBH	-0.411849	8.77021	-5.4487	0.000552382	0.0100496	-0.681194
L3MBTL3	0.482872	3.89769	5.44791	0.000552912	0.0100496	-0.454791
RGS14	0.441781	6.29109	5.44448	0.000555222	0.010069	-0.740499
CDCA4	-0.411364	5.29934	-5.44438	0.000555293	0.010069	-0.679532
SUSD4	0.66044	2.65498	5.43985	0.000558355	0.0101125	-0.217189
CD101	0.745508	3.40485	5.43255	0.000563332	0.0101863	-0.370852
SKAP2	-0.566554	3.48423	-5.43192	0.00056376	0.0101863	-0.38188
PDE4DIP	-0.433348	8.30209	-5.42828	0.000566268	0.0102158	-0.72364
TTC28	-1.31305	0.996454	-5.42754	0.000566774	0.0102158	0.0320241
SORT1	-0.51974	4.42209	-5.42615	0.000567733	0.0102158	-0.574911
C6orf132	-2.02995	-2.67865	-5.42568	0.000568061	0.0102158	0.166483
AP001062.7	-0.690311	3.24738	-5.42071	0.000571506	0.0102583	-0.347575
C17orf53	-0.653204	2.58116	-5.42034	0.000571766	0.0102583	-0.223962
RP11-526I2.5	0.640639	2.73669	5.4186	0.000572976	0.010268	-0.259733
TEX30	-0.465787	4.09632	-5.41649	0.000574455	0.0102824	-0.527541
SLC3A2	-0.424836	6.82661	-5.41283	0.000577017	0.0103162	-0.780085
ITPRIPL2	-0.619612	3.57175	-5.40165	0.00058494	0.0104456	-0.437543
ETV6	-0.376009	6.03846	-5.39653	0.00058861	0.0104782	-0.794705
GS1-421I3.4	1.09714	0.413352	5.39558	0.000589291	0.0104782	0.0499835
DDX60L	0.479702	5.70529	5.39538	0.000589437	0.0104782	-0.783359
AC020571.3	0.57965	4.44571	5.39529	0.000589499	0.0104782	-0.628552
BCOR	-0.394525	7.01054	-5.39064	0.000592862	0.0105045	-0.807224
MYO1D	-0.842379	1.90859	-5.39062	0.000592876	0.0105045	-0.14935
ABHD12	-0.498911	4.80579	-5.39039	0.000593042	0.0105045	-0.686834
EVC2	-1.2514	-0.0721393	-5.3888	0.000594192	0.0105127	0.0955974
ZNF697	-1.48156	-0.991166	-5.37994	0.000600666	0.010615	0.141461
GYPC	-0.407863	7.1811	-5.37878	0.000601519	0.0106178	-0.819964
RBFOX2	-1.28373	-0.655332	-5.37616	0.000603453	0.0106391	0.120565
PPIP5K1	-0.500021	4.48878	-5.37526	0.000604116	0.0106391	-0.654629
FANCA	-0.431646	5.17424	-5.3722	0.000606379	0.0106667	-0.760677
MIR1587	-1.69827	-0.582841	-5.37032	0.000607778	0.010679	0.113339
FGD6	-1.1183	0.139448	-5.36892	0.000608823	0.0106851	0.0508343
SLFN12	-0.406363	4.75028	-5.36634	0.000610753	0.0107064	-0.712042
PDE4D	0.356654	6.14179	5.36543	0.000611434	0.0107064	-0.842497
NDFIP2	-0.672175	4.62924	-5.36341	0.000612946	0.0107206	-0.688177
LAG3	-0.978806	5.39546	-5.36213	0.000613907	0.0107251	-0.783725
APOL2	0.392264	6.12501	5.35764	0.000617299	0.0107721	-0.85229
ZBTB1	0.417882	6.93672	5.35417	0.000619929	0.0108057	-0.858096
CEBPG	-0.387593	5.4573	-5.35211	0.0006215	0.0108208	-0.817073
RASGRP4	4.26846	-2.23957	5.35095	0.000622383	0.0108238	0.0964124
RP11-81H14.2	-1.18214	1.10802	-5.33929	0.000631365	0.0109675	-0.0957896
GSTA4	-1.00873	0.822192	-5.33694	0.000633192	0.0109868	-0.0656514
WDFY1	0.516566	5.48826	5.33598	0.000633935	0.0109873	-0.846192
SLC40A1	-1.08771	1.85139	-5.32473	0.000642772	0.0111278	-0.221159
HDAC5	-0.788571	5.33476	-5.31978	0.000646699	0.0111831	-0.839708
GNA15	0.697189	5.68859	5.31672	0.000649147	0.0112031	-0.884758
CCND3	-0.395156	7.50015	-5.31605	0.000649679	0.0112031	-0.896292
CECR2	-1.61382	-0.612114	-5.31491	0.00065059	0.0112031	0.0463372
SLC11A2	0.379655	5.08971	5.31467	0.000650784	0.0112031	-0.834314
PHF11	0.379239	5.50406	5.31089	0.000653827	0.0112429	-0.881719
NR1D1	0.879749	1.31428	5.30546	0.000658217	0.0112973	-0.177657
RHOC	-0.461803	4.63961	-5.30515	0.00065847	0.0112973	-0.774492
UHRF1	-0.53432	5.94863	-5.29413	0.000667494	0.0114356	-0.924755
MAP3K6	-0.986663	1.41009	-5.29349	0.000668021	0.0114356	-0.1992
FOXM1	-0.360441	6.00385	-5.29005	0.00067086	0.0114713	-0.935365
MST1R	-0.789251	2.02718	-5.28668	0.000673666	0.0114922	-0.302924
BTBD11	0.438191	5.0441	5.28626	0.000674015	0.0114922	-0.866179
RP11-421L21.3	0.709136	3.6022	5.28588	0.000674332	0.0114922	-0.605384
C21orf58	-0.387777	4.96407	-5.28493	0.00067512	0.0114928	-0.851654
TUBA1A	0.460292	7.55005	5.28023	0.000679059	0.011547	-0.943461
TICRR	-0.449399	4.65148	-5.27522	0.000683282	0.0116059	-0.816162
NCF4	0.52309	6.12836	5.2707	0.000687115	0.0116547	-0.967669
RP11-539L10.2	0.596259	3.80472	5.27004	0.000687676	0.0116547	-0.669187
ANKRD55	2.45805	-2.77142	5.26671	0.000690524	0.01169	-0.00966563
CLU	-0.777823	3.66132	-5.26206	0.000694517	0.0117367	-0.637288
NEO1	-1.02542	1.21493	-5.26171	0.000694813	0.0117367	-0.211605
TRPM2	-0.76154	3.54581	-5.25883	0.000697299	0.0117592	-0.618519
C3AR1	0.827385	1.91159	5.25839	0.000697683	0.0117592	-0.326937
SNCA	1.18035	-0.240591	5.25619	0.000699584	0.0117719	-0.0598077
ANK3	-0.528232	4.76295	-5.25575	0.000699973	0.0117719	-0.857743
ASF1B	-0.440284	5.86837	-5.25482	0.000700782	0.0117725	-0.975258
PPM1M	-0.362733	6.67933	-5.24814	0.000706614	0.0118575	-1.00103
CXXC5	-0.896895	2.06914	-5.24525	0.000709155	0.0118778	-0.362685
GPC5	-2.15018	-2.49088	-5.245	0.000709377	0.0118778	-0.0217502
D2HGDH	0.444078	4.48247	5.24307	0.00071108	0.0118933	-0.838789
SKIL	0.454139	4.93	5.23974	0.000714025	0.0119295	-0.913423
CHAF1A	-0.401052	5.2011	-5.22747	0.000725005	0.0120998	-0.95756
MCC	0.511383	3.62234	5.22542	0.000726852	0.0121174	-0.691645
IVNS1ABP	0.373831	7.63342	5.22358	0.000728519	0.0121319	-1.01738
FKBP4	0.382784	5.05234	5.22168	0.000730248	0.0121396	-0.954239
PAFAH2	0.414182	4.71499	5.22134	0.000730563	0.0121396	-0.906689
ITGAM	-0.979322	4.34044	-5.21436	0.000736942	0.0122323	-0.827584
RANBP1	-0.378647	5.94756	-5.21179	0.000739308	0.0122456	-1.03787
C16orf45	-0.66496	2.43369	-5.21104	0.00074	0.0122456	-0.471693
WSB2	-0.358007	5.50051	-5.21088	0.000740146	0.0122456	-1.01049
MYADM	0.358231	5.52062	5.20866	0.000742192	0.0122587	-1.02019
CYP4F35P	-0.967752	1.18032	-5.20829	0.00074254	0.0122587	-0.277748
STC2	-0.588385	2.99864	-5.20742	0.000743346	0.0122588	-0.58122
REXO2	0.444192	4.581	5.206	0.000744666	0.0122674	-0.905499
GNAO1	-0.560202	3.74662	-5.19729	0.000752806	0.0123881	-0.745361
SCAMP5	-0.905363	1.0637	-5.19555	0.000754444	0.0124017	-0.279339
NUDT6	-0.635364	2.62756	-5.18741	0.000762156	0.0125151	-0.537979
AHRR	0.727644	6.59296	5.1857	0.000763782	0.0125283	-1.08615
PCGF3	0.368364	5.43534	5.18179	0.000767532	0.0125764	-1.0494
MYL5	-0.511591	3.91501	-5.17856	0.000770642	0.0126138	-0.806781
EMP1	-1.49176	-1.49139	-5.17672	0.000772419	0.0126206	-0.086602
EPHB3	-1.86728	0.361169	-5.17642	0.00077271	0.0126206	-0.201767
TNFAIP8	-0.389427	6.90212	-5.16902	0.000779901	0.0127245	-1.10563
TMOD1	-1.16731	2.17896	-5.16764	0.000781248	0.0127329	-0.476265
DENND4C	0.394245	6.25352	5.16566	0.000783186	0.0127459	-1.11265
PRKCA	0.34132	6.68972	5.16513	0.000783711	0.0127459	-1.11477
PDGFRB	-1.07683	3.27511	-5.16364	0.000785172	0.0127561	-0.683286
FGL2	0.898413	2.04124	5.16114	0.000787639	0.0127818	-0.47491
TAGLN2	0.433144	8.30714	5.15968	0.000789088	0.0127818	-1.08282
MORC3	0.360211	5.73842	5.1595	0.000789261	0.0127818	-1.10187
ANXA2R	0.513077	3.55351	5.15842	0.000790335	0.0127857	-0.766863
GPX4	-0.502123	7.45663	-5.15672	0.000792022	0.0127892	-1.11141
IGFBP3	1.00461	0.614791	5.15651	0.000792223	0.0127892	-0.277324
HLA-DQB2	-0.533498	4.71314	-5.15364	0.000795085	0.0127998	-0.987247
ECE1	0.338394	6.24119	5.15334	0.000795385	0.0127998	-1.12925
CDC25A	-0.527391	3.80197	-5.15333	0.00079539	0.0127998	-0.816583
HLX	-2.17445	-2.04234	-5.14847	0.000800263	0.0128647	-0.117941
PREX1	0.553048	7.60992	5.14471	0.000804055	0.0128938	-1.12453
RP11-108P20.1	-0.5809	3.02569	-5.14457	0.000804189	0.0128938	-0.670594
AC144521.1	0.482996	3.7957	5.14408	0.000804687	0.0128938	-0.837242
MGAT5B	0.543296	4.22743	5.14322	0.00080556	0.0128938	-0.925163
MTHFD2	-0.486178	6.51341	-5.1425	0.000806286	0.0128938	-1.14298
SLC22A4	-1.60831	-1.06307	-5.14045	0.000808369	0.0129137	-0.143228
SLC6A6	0.449455	6.20669	5.13849	0.00081036	0.012932	-1.14853
STAT1	0.624861	10.3121	5.136	0.000812903	0.012959	-1.04305
MXI1	0.604601	2.91577	5.13289	0.00081609	0.0129963	-0.67077
LTBP1	-1.49932	-1.61375	-5.12664	0.000822529	0.0130852	-0.144238
SH2D2A	-0.701456	7.72972	-5.12358	0.000825706	0.0131221	-1.14867
GIMAP4	0.374927	7.23838	5.11946	0.000829999	0.0131767	-1.16821
LPIN1	0.355768	6.37678	5.11771	0.000831833	0.0131824	-1.17934
ITPR2	0.368681	6.19786	5.11747	0.000832083	0.0131824	-1.1771
RBP1	1.71793	-0.685299	5.11663	0.000832968	0.0131828	-0.19587
PDIA5	-0.59797	2.7371	-5.11546	0.000834191	0.0131885	-0.654476
SLCO4A1	0.441353	4.16114	5.10546	0.000844783	0.0133263	-0.964354
RET	-1.31176	-0.335994	-5.10541	0.000844841	0.0133263	-0.234766
AEBP1	-0.585086	3.08335	-5.10477	0.000845522	0.0133263	-0.735315
FASLG	-0.877184	3.52613	-5.10205	0.000848422	0.0133583	-0.822186
TCTN1	-0.623258	3.50475	-5.10056	0.000850021	0.0133646	-0.825099
IL7R	0.524896	8.55053	5.10005	0.000850568	0.0133646	-1.1558
C14orf159	0.379084	5.83031	5.09859	0.000852145	0.0133756	-1.18983
RAB11FIP4	0.390718	5.40511	5.09225	0.000858996	0.0134507	-1.16819
STAG3	0.394766	5.6758	5.09131	0.000860016	0.0134507	-1.19072
HSPH1	0.45261	6.48409	5.09009	0.000861341	0.0134507	-1.21729
UBE2C	-0.335706	5.85147	-5.08988	0.000861567	0.0134507	-1.1993
INF2	0.354312	5.64728	5.08966	0.000861815	0.0134507	-1.19124
PLEKHA1	0.637921	2.76969	5.0893	0.000862202	0.0134507	-0.700933
SLFN11	-0.349046	6.84131	-5.08849	0.00086308	0.0134507	-1.21618
DMWD	-0.600579	3.93777	-5.08514	0.000866747	0.0134814	-0.935706
MFGE8	-0.386929	4.94444	-5.08508	0.000866815	0.0134814	-1.11892
CXCL13	1.22167	0.895654	5.08343	0.000868624	0.0134959	-0.405795
ARHGEF25	-1.19727	-0.331227	-5.0782	0.000874395	0.0135718	-0.270812
IER3	-0.651266	6.07858	-5.07675	0.000875998	0.0135829	-1.22217
TERT	-1.32881	-0.445299	-5.07497	0.000877977	0.0135998	-0.26393
BFSP2-AS1	1.65967	-1.35953	5.06538	0.000888704	0.013752	-0.225604
DNAJC12	-1.23423	0.877197	-5.06265	0.00089179	0.0137858	-0.420729
LPXN	0.440737	8.11125	5.0616	0.000892972	0.0137902	-1.22285
ZNF672	-0.355016	6.09174	-5.06066	0.00089404	0.0137927	-1.24891
UCHL1	-0.987583	0.318683	-5.05603	0.000899308	0.01386	-0.366127
KCNG1	-1.75311	-2.33288	-5.05093	0.000905151	0.013936	-0.234913
EPG5	0.326739	6.48539	5.04932	0.000906999	0.0139505	-1.27347
CAPN14	-1.30038	-0.0403117	-5.04497	0.00091203	0.0140138	-0.337657
GIMAP2	0.337466	6.15745	5.04413	0.000913004	0.0140147	-1.27667
DOPEY2	0.394555	4.45438	5.04242	0.000914986	0.014031	-1.10588
MAL	-0.382485	6.44211	-5.03977	0.000918071	0.0140545	-1.28389
HAVCR2	-0.712645	5.91686	-5.03953	0.000918357	0.0140545	-1.26511
ASB13	-0.821853	1.53873	-5.03296	0.000926058	0.0141409	-0.561478
S1PR1	0.55829	6.67649	5.03275	0.000926305	0.0141409	-1.29516
CTTN	-1.02404	0.250339	-5.03168	0.000927561	0.0141409	-0.389472
CFLAR	-0.38709	8.45012	-5.03157	0.000927696	0.0141409	-1.25263
RP11-214O1.2	-0.68619	2.34928	-5.03072	0.000928702	0.0141422	-0.697567
RASGEF1B	-0.804419	2.16429	-5.02787	0.000932073	0.0141794	-0.668019
ERBB2	-0.652452	2.85356	-5.02661	0.000933566	0.0141811	-0.795561
FAM129A	0.588502	7.86197	5.02622	0.00093404	0.0141811	-1.27917
PNMA3	0.553933	3.45836	5.02307	0.000937792	0.014224	-0.929789
SAMD9L	0.52462	7.18039	5.02112	0.000940122	0.0142452	-1.30392
FARP1	-2.81277	-3.44823	-5.01859	0.000943154	0.014277	-0.3043
ZFHX3	0.511969	4.58065	5.01642	0.00094577	0.0143024	-1.16243
BHLHE40	-0.611699	9.35182	-5.01281	0.000950126	0.0143541	-1.24697
GMPR	-1.59208	-1.4291	-5.00904	0.000954712	0.0144092	-0.290369
FRMPD3	-2.90901	-2.96755	-5.00065	0.000964986	0.0145256	-0.315415
CSAG2	1.39573	-0.535166	5.00012	0.000965643	0.0145256	-0.356238
KDELC1	-0.536425	3.66921	-4.99921	0.000966768	0.0145256	-0.99901
KMT2C	0.369565	7.22705	4.99909	0.000966906	0.0145256	-1.33345
MKNK1	-0.327979	6.48973	-4.99888	0.000967169	0.0145256	-1.34076
SH2D4A	-1.73289	-1.7663	-4.99604	0.000970683	0.0145447	-0.298088
PDE6G	0.525497	3.98916	4.99564	0.000971178	0.0145447	-1.07871
RPS6KA3	0.373556	8.16698	4.99555	0.000971291	0.0145447	-1.31184
ELK1	-0.334413	5.71466	-4.98951	0.000978818	0.0146361	-1.32912
CSRP2	-2.11545	-2.65163	-4.98912	0.000979311	0.0146361	-0.316453
ALOX5	1.17429	-0.0407052	4.98755	0.000981271	0.0146469	-0.419771
PRKCE	-0.497463	3.63025	-4.9849	0.000984611	0.0146469	-1.01101
AGRN	-0.636701	4.72369	-4.98468	0.000984882	0.0146469	-1.21777
CRIP1	-0.430873	5.48498	-4.98467	0.00098489	0.0146469	-1.31657
IL5	3.58039	-2.7551	4.9845	0.000985104	0.0146469	-0.325703
SNAP25	-1.96012	-2.21865	-4.98292	0.000987106	0.0146469	-0.313264
RP11-247C2.2	1.63469	-1.95838	4.98267	0.000987413	0.0146469	-0.312979
ZC3H12A	0.684565	6.48288	4.98246	0.000987687	0.0146469	-1.36419
NPTXR	-0.675982	2.46011	-4.97853	0.000992666	0.0147064	-0.787886
TRIM17	-1.08897	0.639247	-4.97572	0.000996245	0.0147452	-0.508466
SIT1	-0.347085	6.70334	-4.97453	0.000997766	0.0147534	-1.37399
RARG	-0.732203	5.09409	-4.9735	0.000999073	0.0147585	-1.28352
IL2RG	-0.43134	9.7395	-4.97187	0.00100117	0.0147732	-1.28938
ZBED3-AS1	-3.29741	-3.27847	-4.97122	0.001002	0.0147732	-0.350295
VPS13C	0.341535	7.90448	4.96601	0.00100871	0.0148579	-1.36105
ADCY9	-0.596655	2.59951	-4.96325	0.00101229	0.0148962	-0.834642
SIAH2	-0.339147	5.46292	-4.96229	0.00101353	0.0149002	-1.34696
FAM13A-AS1	0.664489	2.3732	4.96061	0.00101572	0.014918	-0.801734
FAAH2	-0.867593	1.86643	-4.95894	0.0010179	0.0149234	-0.711194
KCTD19	-0.92548	0.90286	-4.95883	0.00101804	0.0149234	-0.567645
GNG2	0.401022	6.79727	4.95666	0.00102088	0.0149432	-1.39943
MED23	0.344158	6.38252	4.955	0.00102306	0.0149432	-1.40297
BTN3A3	0.390137	7.00432	4.95497	0.0010231	0.0149432	-1.39883
TSPAN5	-0.358581	5.09979	-4.9544	0.00102385	0.0149432	-1.31929
NRGN	-1.32087	-1.04617	-4.95408	0.00102427	0.0149432	-0.376294
STARD4	-0.426484	4.93258	-4.94887	0.00103114	0.0150291	-1.30332
PRKCB	-0.353614	8.40435	-4.94463	0.00103677	0.0150968	-1.37416
UBE2Q2	0.54276	4.76213	4.93793	0.00104574	0.0152046	-1.29983
GPR18	-0.459775	4.3535	-4.93712	0.00104682	0.0152046	-1.22323
SMPD1	0.39232	5.42627	4.9362	0.00104806	0.0152046	-1.38485
CXCR4	0.329705	7.54572	4.93614	0.00104814	0.0152046	-1.41287
CHTF18	-0.366997	4.91162	-4.93416	0.00105082	0.015229	-1.32246
SCARB2	0.674351	2.55974	4.92951	0.00105713	0.0153059	-0.878081
SLIT1	0.833996	1.05353	4.92873	0.00105819	0.0153067	-0.635689
TCF19	-0.448499	6.0413	-4.91726	0.00107393	0.0155198	-1.44401
FXYD6	-0.946038	0.813518	-4.91388	0.00107863	0.0155729	-0.615398
TMEM194A	-0.389193	5.84498	-4.90887	0.00108562	0.0156496	-1.44778
MSRB2	-0.781853	2.30085	-4.90861	0.00108598	0.0156496	-0.853417
POLD1	-0.363854	5.58598	-4.90163	0.00109581	0.0157629	-1.44129
FRMD4B	-0.57197	3.79264	-4.90156	0.00109591	0.0157629	-1.15713
FCGBP	0.443708	7.24488	4.89802	0.00110093	0.0158107	-1.47312
CD22	1.81592	0.51159	4.89776	0.00110129	0.0158107	-0.589111
PRSS23	-1.52658	0.177401	-4.89658	0.00110298	0.01582	-0.549419
C14orf132	-1.09622	0.677081	-4.89551	0.0011045	0.0158271	-0.618029
LOXL3	-1.36123	-1.25901	-4.89255	0.00110873	0.0158728	-0.442347
GPR64	-1.67678	-1.25174	-4.89122	0.00111065	0.0158854	-0.442111
NSG1	0.735224	1.82417	4.88944	0.0011132	0.0159071	-0.805454
MAD2L2	-0.417673	4.36762	-4.88585	0.00111838	0.0159552	-1.29829
RGS6	-1.5003	-1.62203	-4.88566	0.00111866	0.0159552	-0.436429
NUGGC	-1.12932	0.698716	-4.88279	0.00112282	0.0159903	-0.638524
TRABD2A	-0.344864	5.42017	-4.88252	0.00112321	0.0159903	-1.45388
WDR86	-1.86118	-1.77445	-4.87705	0.0011312	0.0160798	-0.442162
GOT1	-0.348547	5.19489	-4.87677	0.0011316	0.0160798	-1.43854
FBXO32	-0.319386	5.94811	-4.87542	0.00113358	0.0160931	-1.50051
RP11-317P15.4	-2.06531	-2.1036	-4.87415	0.00113545	0.0161047	-0.442157
IGSF9B	0.376743	4.75265	4.8709	0.00114024	0.0161576	-1.39269
RP11-403I13.8	0.567954	4.05215	4.86695	0.00114609	0.0162255	-1.26895
GOLGA8N	0.907407	0.835669	4.86617	0.00114724	0.0162268	-0.688588
MAF	0.863951	0.959651	4.85662	0.00116153	0.0164131	-0.71899
SDSL	-1.09814	0.569153	-4.85595	0.00116256	0.0164131	-0.658121
GLRX	0.371374	5.12039	4.8539	0.00116564	0.0164415	-1.46716
GSTK1	0.347114	7.52805	4.85304	0.00116695	0.0164448	-1.52914
MEST	-1.49649	-0.840255	-4.84997	0.00117161	0.0164952	-0.519847
STK4	0.357406	8.03473	4.84804	0.00117456	0.0165216	-1.52113
TSPAN2	0.955331	2.31265	4.84542	0.00117855	0.0165625	-0.946568
EMX1	-2.17673	-2.01463	-4.84326	0.00118187	0.0165939	-0.479771
KCTD7	0.347323	5.51591	4.83997	0.00118693	0.0166496	-1.5268
RGPD1	0.403147	4.26888	4.83189	0.00119948	0.0168103	-1.36244
IFITM2	0.527476	6.67511	4.82136	0.00121603	0.0170267	-1.58901
MAP2K1	-0.331401	6.69179	-4.81667	0.00122349	0.0171154	-1.59422
NRSN2	-1.03268	-0.13558	-4.81571	0.00122502	0.0171211	-0.629948
HABP4	-0.450915	4.16541	-4.81497	0.0012262	0.017122	-1.35725
CTD-2201I18.1	0.947477	0.542347	4.80994	0.00123427	0.0172191	-0.724811
CRLF2	0.893511	1.89153	4.80893	0.00123589	0.017226	-0.925282
YPEL2	0.321185	5.97183	4.80806	0.0012373	0.0172298	-1.59889
CUBN	0.624198	2.6437	4.80421	0.00124354	0.0172965	-1.06623
FLNA	-0.409181	11.6578	-4.80308	0.00124537	0.0172965	-1.45387
STARD10	-0.593203	4.66469	-4.80223	0.00124675	0.0172965	-1.4633
MUM1	0.354424	5.38967	4.80163	0.00124772	0.0172965	-1.56956
BCL2L12	-0.432753	4.29891	-4.80095	0.00124883	0.0172965	-1.40355
C16orf59	-0.680995	2.69688	-4.80093	0.00124887	0.0172965	-1.07426
NSMAF	0.315126	6.17199	4.79754	0.00125441	0.0173576	-1.61987
DTX3L	0.426162	6.91714	4.7945	0.0012594	0.0174109	-1.62437
LPCAT1	-0.356257	6.36343	-4.78995	0.0012669	0.0174841	-1.63089
KCNQ1	0.573027	2.63943	4.78949	0.00126767	0.0174841	-1.08614
SLC5A5	1.23389	0.071854	4.78922	0.00126812	0.0174841	-0.691124
NCAPH2	-0.327445	5.78952	-4.7881	0.00126998	0.0174939	-1.61487
TK1	-0.578804	5.34452	-4.78631	0.00127295	0.0175191	-1.57609
ATP6V0A2	-0.349694	6.27661	-4.78475	0.00127556	0.0175392	-1.637
SGK223	-0.499531	4.25522	-4.77997	0.00128356	0.0176334	-1.42305
RP11-284F21.9	-1.46851	-1.65799	-4.77837	0.00128624	0.0176544	-0.568752
SIRPD	-1.66901	-2.47678	-4.7744	0.00129296	0.0177287	-0.563277
MIOX	-1.755	-2.18564	-4.77379	0.00129397	0.0177287	-0.563491
TDRKH	-0.367434	4.64395	-4.76899	0.00130214	0.017809	-1.51172
PARP9	0.590214	6.4614	4.7683	0.00130332	0.017809	-1.66378
KRT72	1.03471	-0.139139	4.7683	0.00130332	0.017809	-0.697738
RP11-403I13.4	0.958008	0.729791	4.76718	0.00130524	0.0178192	-0.807128
PTAR1	0.32013	5.86682	4.76415	0.00131043	0.0178723	-1.65639
FAM21C	0.325647	6.498	4.76355	0.00131146	0.0178723	-1.67145
HIP1R	0.351982	5.82886	4.76243	0.00131339	0.0178827	-1.6567
RHOXF1	0.869503	1.03066	4.76021	0.00131721	0.0179188	-0.859448
RP3-514A23.2	-3.69064	-3.33795	-4.75594	0.00132461	0.0180035	-0.596005
RP11-875O11.3	-2.94247	-2.27061	-4.75471	0.00132676	0.0180167	-0.587031
CKS1B	-0.355849	5.00057	-4.75357	0.00132874	0.0180275	-1.58719
RP11-732M18.3	1.22844	-0.457747	4.7521	0.00133131	0.0180464	-0.685047
E2F1	-0.362715	6.39992	-4.7495	0.00133586	0.0180822	-1.6884
PVR	-0.739868	2.26957	-4.74906	0.00133663	0.0180822	-1.06804
CTC-340I23.2	-1.59089	-2.35652	-4.74857	0.00133749	0.0180822	-0.593825
BTN3A2	0.333956	7.9727	4.74644	0.00134125	0.0181169	-1.66612
DRGX	-1.60135	-1.9676	-4.73443	0.00136259	0.0183639	-0.614944
CTA-126B4.7	-1.51445	-1.65286	-4.73424	0.00136293	0.0183639	-0.624167
HTRA2	-0.392865	6.10534	-4.73413	0.00136313	0.0183639	-1.70401
PNPLA7	0.573851	4.40801	4.73326	0.00136468	0.0183685	-1.52552
SHC4	-1.3304	0.156646	-4.73027	0.00137006	0.0184137	-0.770951
CCL1	-0.834148	6.11575	-4.73006	0.00137044	0.0184137	-1.7028
MTA3	0.376627	4.5313	4.72914	0.0013721	0.0184198	-1.55536
MCL1	-0.343661	9.11201	-4.72811	0.00137397	0.0184288	-1.65334
PLXDC1	0.583402	2.805	4.72596	0.00137785	0.0184647	-1.20651
USP24	0.316365	6.71997	4.72388	0.00138163	0.0184987	-1.72664
TRAF1	-0.441779	9.0753	-4.72324	0.00138281	0.0184987	-1.66144
RRBP1	-0.370306	5.76126	-4.71835	0.00139174	0.0186019	-1.71122
RP1-68D18.2	1.63294	-1.68266	4.7134	0.00140084	0.0187072	-0.651129
RTN2	-0.834912	0.788116	-4.70659	0.00141349	0.0188596	-0.892663
FOXP3	0.800117	2.46417	4.7056	0.00141534	0.0188679	-1.16839
EED	-0.36404	6.20876	-4.70267	0.00142082	0.0189245	-1.75181
SESN3	-0.427393	6.73078	-4.70162	0.00142279	0.0189343	-1.75603
PLCL1	0.702816	1.6629	4.69172	0.00144152	0.0191668	-1.05112
BZW2	0.38112	5.41283	4.68792	0.00144878	0.0192467	-1.73258
CTBP1-AS2	0.407038	4.56337	4.68473	0.0014549	0.019301	-1.62367
SLAIN1	-0.420652	5.54277	-4.68447	0.00145539	0.019301	-1.74234
RP11-387D10.3	-2.42403	-2.65102	-4.6809	0.00146229	0.0193661	-0.678699
TMEM198	-1.11653	0.773873	-4.68062	0.00146283	0.0193661	-0.921932
SELK	-0.359026	4.96279	-4.67768	0.00146854	0.0194249	-1.68986
ZBTB37	0.338489	5.09654	4.67486	0.00147402	0.0194805	-1.717
FANCC	-0.575962	2.88218	-4.67372	0.00147625	0.0194932	-1.28912
CACNA1G	-1.506	-1.64182	-4.67238	0.00147887	0.0195109	-0.702854
CALHM3	-3.25004	-3.44438	-4.66953	0.00148448	0.019568	-0.700121
PTPN7	-0.475434	8.64482	-4.66738	0.0014887	0.0196068	-1.75568
PHC1	0.369991	4.60221	4.66463	0.00149413	0.0196614	-1.65916
RP11-403I13.7	0.859156	1.56126	4.66245	0.00149847	0.0196996	-1.07405
SYDE1	-1.78508	-2.78645	-4.66188	0.00149961	0.0196996	-0.702453
AC112721.2	-1.3587	-1.05339	-4.66014	0.00150307	0.0197225	-0.751003
CD248	0.704604	3.45153	4.65971	0.00150393	0.0197225	-1.43176
KRT73	1.16457	-0.485279	4.657	0.00150934	0.0197765	-0.808514
CHURC1	0.440522	5.2865	4.65632	0.0015107	0.0197774	-1.76489
DOK1	-0.362605	5.17426	-4.65446	0.00151443	0.0198073	-1.74966
SFI1	0.354185	7.15192	4.65368	0.00151599	0.0198073	-1.81994
BAIAP3	0.740324	1.36318	4.65246	0.00151845	0.0198073	-1.0583
CSAG3	1.2862	0.101227	4.65238	0.00151862	0.0198073	-0.877767
GPC2	0.651067	1.87545	4.65196	0.00151946	0.0198073	-1.14137
NUDT1	-0.413861	4.13088	-4.65052	0.00152237	0.0198283	-1.5833
MLLT3	0.369087	5.35383	4.64841	0.00152665	0.0198656	-1.78316
IL12A	0.862371	1.32146	4.64732	0.00152885	0.0198656	-1.05826
HPCAL1	0.351102	4.83777	4.64605	0.00153144	0.0198656	-1.72302
PARVB	-0.444798	3.70288	-4.64582	0.00153191	0.0198656	-1.50018
PGK1	0.350301	8.46801	4.64551	0.00153253	0.0198656	-1.79327
GRAP2	0.311387	7.46815	4.64528	0.00153301	0.0198656	-1.82459
IL2RA	0.638198	6.03313	4.64376	0.0015361	0.0198887	-1.83226
EVC	-1.31425	3.35826	-4.64292	0.00153781	0.0198941	-1.40855
GOLGA8Q	1.09147	-0.253969	4.64034	0.00154309	0.0199292	-0.855112
ZMIZ1	-0.378802	6.69375	-4.64033	0.00154313	0.0199292	-1.84395
MAN1A1	-0.417901	5.22091	-4.63775	0.00154843	0.0199807	-1.77747
RP11-563J2.2	0.915554	1.49854	4.63407	0.00155603	0.0200619	-1.10361
GRIK4	-2.35988	-2.37588	-4.63017	0.0015641	0.020149	-0.738197
RP11-747H7.3	0.763871	2.21807	4.62813	0.00156837	0.02017	-1.23282
CLEC16A	-0.323953	5.96744	-4.62812	0.00156839	0.02017	-1.85105
RFX5	-0.342216	8.15423	-4.62659	0.00157159	0.02017	-1.83053
IL23R	-0.674145	2.55177	-4.62615	0.0015725	0.02017	-1.29136
CYP21A2	-2.61709	-3.79845	-4.62566	0.00157352	0.02017	-0.760429
ZNF84	0.332872	5.02269	4.62561	0.00157364	0.02017	-1.77812
MICAL1	-0.523319	7.87863	-4.62476	0.00157541	0.0201758	-1.84144
KLF5	1.04277	0.540374	4.61754	0.00159064	0.0203538	-0.984453
BCL3	-0.679584	5.79649	-4.6143	0.00159752	0.0204247	-1.85593
GRK5	0.348728	5.79689	4.61334	0.00159956	0.0204338	-1.86707
EPDR1	-1.714	-1.94964	-4.61197	0.0016025	0.0204542	-0.767786
SPAG5	-0.307821	5.89372	-4.61029	0.00160608	0.0204828	-1.87324
SHISA5	0.326846	7.09005	4.60281	0.00162219	0.0206602	-1.89399
FAM49A	-1.42146	-0.947307	-4.60258	0.00162268	0.0206602	-0.83394
RIMS2	-1.46418	-1.57174	-4.60187	0.00162423	0.0206627	-0.795854
PROS1	-2.41863	-3.25989	-4.60085	0.00162644	0.0206736	-0.78391
TTC23	-0.791086	1.08383	-4.59972	0.0016289	0.0206791	-1.08303
CDC6	-0.519063	4.56856	-4.5991	0.00163024	0.0206791	-1.7359
NT5DC2	-0.475492	4.03674	-4.59879	0.00163093	0.0206791	-1.63598
TSHR	0.821456	4.06174	4.58893	0.00165256	0.020936	-1.66056
FAM65B	0.311481	8.28087	4.58719	0.0016564	0.0209609	-1.8831
SPRED2	0.800292	2.15811	4.5868	0.00165726	0.0209609	-1.27992
SPTB	-2.59173	-2.94166	-4.58524	0.00166072	0.020987	-0.79793
ECI1	-0.403987	4.04675	-4.58419	0.00166304	0.020987	-1.66117
MZB1	-0.422661	5.42139	-4.58402	0.00166343	0.020987	-1.87513
UBAC1	-0.32735	5.10844	-4.58198	0.00166796	0.0210057	-1.84617
AC084018.1	0.456729	5.78634	4.58162	0.00166879	0.0210057	-1.91169
C21orf91	-0.35384	6.08454	-4.5815	0.00166904	0.0210057	-1.92163
PCSK6	-1.37149	-0.960548	-4.58012	0.00167213	0.0210274	-0.862986
CDK2	-0.338457	5.95675	-4.57704	0.00167903	0.0210968	-1.92363
ARHGAP23	-1.31659	-1.21763	-4.57214	0.0016901	0.0212048	-0.855562
AC112721.1	-2.77065	-2.79627	-4.572	0.0016904	0.0212048	-0.812093
EHBP1L1	-0.507661	7.28792	-4.57102	0.00169263	0.0212154	-1.93424
GFPT1	-0.352511	5.23444	-4.56781	0.00169991	0.0212892	-1.88048
CALU	-0.338953	5.40487	-4.56648	0.00170295	0.0213071	-1.90043
TMTC4	0.408907	4.41736	4.56556	0.00170506	0.0213071	-1.7679
CECR6	-1.53561	-1.55938	-4.56534	0.00170554	0.0213071	-0.843266
MAP2K3	-0.355859	5.68058	-4.56475	0.00170691	0.0213071	-1.9255
C14orf80	-0.429821	3.84584	-4.5633	0.00171023	0.0213311	-1.64878
RNF187	-0.331504	6.54803	-4.56056	0.00171652	0.0213923	-1.9591
LIG1	-0.387917	6.07873	-4.55779	0.0017229	0.0214366	-1.9552
TNC	-1.67028	-1.71469	-4.55752	0.00172354	0.0214366	-0.845676
PARK7	-0.302295	7.14207	-4.55719	0.00172429	0.0214366	-1.95778
CRTC3	0.325261	7.05042	4.55463	0.00173023	0.0214931	-1.96405
HYAL4	-1.7501	-2.70621	-4.55329	0.00173334	0.0215142	-0.833051
C7orf41	0.556173	2.85907	4.55094	0.00173881	0.0215647	-1.46454
RP5-836N10.1	-0.925135	1.77764	-4.54766	0.00174649	0.0216067	-1.26291
SFT2D1	-0.616629	4.41489	-4.5475	0.00174686	0.0216067	-1.77903
RP11-1000B6.3	1.18785	-0.961949	4.54715	0.00174769	0.0216067	-0.911591
ZNF808	0.436174	3.9751	4.54708	0.00174785	0.0216067	-1.7067
NAPSA	-0.866209	0.781387	-4.54587	0.0017507	0.0216244	-1.11202
PRUNE2	-1.31549	-1.5167	-4.54298	0.0017575	0.0216769	-0.875627
RP11-761I4.3	-1.25861	-1.16983	-4.54286	0.00175778	0.0216769	-0.897566
SLC39A10	0.510126	4.21906	4.54084	0.00176257	0.0217185	-1.76487
IGSF8	-0.341989	5.13978	-4.53894	0.00176707	0.0217564	-1.91174
MTUS1	0.827899	2.07497	4.53817	0.00176889	0.0217614	-1.33391
UBE2S	-0.462158	5.86187	-4.53673	0.00177232	0.0217791	-1.97544
C12orf39	-1.06116	-0.286083	-4.53601	0.00177404	0.0217791	-0.987014
SPIN1	0.342391	5.40601	4.53577	0.0017746	0.0217791	-1.9501
GLT8D2	-1.60064	-2.68485	-4.53443	0.00177782	0.021795	-0.855984
NMI	0.373569	5.67107	4.53403	0.00177876	0.021795	-1.97364
MLLT4	-0.357926	4.46802	-4.53344	0.00178017	0.021795	-1.81689
PRDM2	-0.317789	7.12047	-4.52612	0.00179779	0.0219932	-2.00301
LRP8	-0.33802	4.9308	-4.52471	0.00180122	0.0220162	-1.90522
LPGAT1	0.50288	5.05348	4.52392	0.00180313	0.0220162	-1.92725
AFF3	0.868498	0.838008	4.52357	0.00180399	0.0220162	-1.15801
ERBB3	1.03449	1.71666	4.52221	0.00180728	0.0220388	-1.29405
SCRN1	0.816525	1.78897	4.51851	0.00181633	0.0221314	-1.31341
RN7SL1	-0.884289	2.52506	-4.51724	0.00181943	0.0221516	-1.43837
AGBL3	-0.641833	2.06227	-4.51535	0.00182407	0.0221904	-1.36086
PCBP3	-0.842225	1.36918	-4.51399	0.00182742	0.0222135	-1.24485
LRRC16A	-0.519156	2.78571	-4.5129	0.00183009	0.0222284	-1.49923
HKDC1	0.864052	0.985319	4.51132	0.001834	0.0222359	-1.19673
RHOH	0.302988	6.67067	4.51131	0.00183402	0.0222359	-2.03165
MYH7	-1.45672	-2.03821	-4.51073	0.00183545	0.0222359	-0.894717
LHFP	-0.857542	0.515952	-4.5103	0.00183653	0.0222359	-1.12421
RP11-861A13.4	0.348604	4.79969	4.5095	0.0018385	0.0222422	-1.91345
WDR62	-0.32501	5.1505	-4.50338	0.00185375	0.022409	-1.96472
CCPG1	-0.642776	1.78643	-4.49952	0.00186343	0.0225083	-1.33603
LINC00341	-0.350125	5.46096	-4.49643	0.00187121	0.0225844	-2.00663
ACHE	-1.50457	-0.21192	-4.49525	0.0018742	0.0226026	-1.04484
ARHGEF6	0.310008	8.42932	4.49018	0.00188707	0.0227399	-2.01817
NT5E	0.367759	6.00953	4.4873	0.00189444	0.022804	-2.05854
PARP11	0.378075	4.47862	4.48665	0.0018961	0.022804	-1.89296
NR1D2	0.516847	3.77958	4.48636	0.00189685	0.022804	-1.75218
NCOA1	0.355413	7.3298	4.4762	0.0019231	0.0230797	-2.07165
RCSD1	0.309305	8.31364	4.47605	0.00192348	0.0230797	-2.04256
GPR35	-0.767064	3.29913	-4.47568	0.00192445	0.0230797	-1.65292
RNASEH2A	-0.384179	4.3301	-4.47515	0.00192582	0.0230797	-1.87454
PAPD5	0.358921	4.76907	4.47316	0.00193101	0.0231238	-1.9613
HCN4	-1.65386	-2.89407	-4.47249	0.00193279	0.0231269	-0.933325
B4GALNT1	-0.88759	0.947559	-4.47005	0.00193918	0.0231853	-1.24148
RHEBL1	-0.571864	2.388	-4.46874	0.00194262	0.0232083	-1.48619
RASSF3	0.420646	6.24122	4.46779	0.00194511	0.0232199	-2.09296
CHST7	-0.618565	2.80563	-4.46592	0.00195005	0.0232607	-1.56911
GALNT8	0.992309	-0.162537	4.46365	0.00195606	0.0233143	-1.10625
YBX2	-1.48516	-0.913319	-4.46128	0.00196236	0.0233612	-1.02237
SETD8	-0.333635	5.55705	-4.46102	0.00196305	0.0233612	-2.06686
MICALCL	-0.996945	0.991753	-4.45864	0.00196939	0.0234185	-1.26336
EPHB1	-1.54029	-2.0953	-4.45765	0.00197202	0.0234315	-0.960358
CDK5R1	0.722928	3.08054	4.45591	0.0019767	0.0234689	-1.64501
MID1IP1	-0.310351	6.09695	-4.45299	0.00198454	0.0235437	-2.10855
RAB11FIP5	-1.22622	-0.478436	-4.44939	0.00199426	0.0236227	-1.08198
RNF168	0.352621	4.66581	4.44938	0.00199428	0.0236227	-1.97931
RP11-20I23.6	-1.61939	-2.50499	-4.44782	0.0019985	0.0236543	-0.964353
MARCKS	1.60859	-2.52438	4.44665	0.00200167	0.0236735	-0.966321
HRH4	1.64544	-1.93124	4.44564	0.00200443	0.0236878	-0.983388
SH3BP2	-0.548613	6.43193	-4.44259	0.00201275	0.0237678	-2.12752
EDA2R	-0.552282	3.17257	-4.44039	0.00201878	0.0238207	-1.68137
VCL	0.36252	4.26739	4.43724	0.00202742	0.0238995	-1.92493
NCOR2	-0.438071	6.85774	-4.43682	0.00202858	0.0238995	-2.13615
CEP112	-0.972131	0.325	-4.43344	0.00203792	0.023991	-1.20305
RXRA	1.26062	-0.559394	4.4326	0.00204025	0.024	-1.1027
GBP4	0.347219	8.69214	4.43053	0.00204601	0.0240493	-2.09596
KLHL22	0.308535	5.21696	4.42934	0.00204933	0.0240698	-2.0853
FLVCR2	0.86279	1.78003	4.42704	0.00205575	0.0241266	-1.44104
MFAP3L	-1.08717	-0.679525	-4.42345	0.00206582	0.0242163	-1.09917
MCTP1	1.60972	-2.47196	4.42319	0.00206655	0.0242163	-0.996788
ACVR2A	-0.704386	1.83504	-4.42261	0.00206818	0.0242169	-1.45297
PRKACB	0.453586	6.85847	4.42162	0.00207096	0.0242308	-2.16012
BTN3A1	0.345371	7.55478	4.42055	0.00207397	0.0242475	-2.14704
CES3	0.915253	0.0843505	4.41774	0.00208193	0.0243221	-1.20104
NUDT14	-0.738195	3.3701	-4.41573	0.00208765	0.0243581	-1.75489
RP11-147L13.8	0.656341	1.77567	4.41553	0.0020882	0.0243581	-1.45851
RP11-443B7.1	-0.914441	0.227313	-4.40954	0.00210531	0.0245312	-1.22488
C19orf57	-0.765026	0.983976	-4.40922	0.00210625	0.0245312	-1.3351
ZNF784	-0.6087	2.11115	-4.40732	0.00211171	0.0245762	-1.52391
EPS15	-0.414188	6.88214	-4.40548	0.002117	0.024619	-2.18181
B3GAT1	-1.82344	-2.37312	-4.3974	0.00214046	0.0248729	-1.02966
CYFIP1	-0.545141	3.68662	-4.39679	0.00214225	0.0248748	-1.85298
PSPH	-0.4661	3.29312	-4.39457	0.00214876	0.0249299	-1.77402
SEC24D	-0.320601	5.84379	-4.39406	0.00215025	0.0249299	-2.18395
DSCAML1	-0.679141	2.41538	-4.39169	0.00215722	0.0249918	-1.60086
RHOB	-1.08776	0.270779	-4.39083	0.00215976	0.0250023	-1.25414
HNF1B	-1.49726	-1.65332	-4.38918	0.00216465	0.0250229	-1.06804
RP11-439M11.1	1.18547	-1.27128	4.38912	0.00216481	0.0250229	-1.09803
PLAGL1	-0.462175	3.46665	-4.38776	0.00216885	0.0250506	-1.82095
ARF4	-0.309883	5.88281	-4.38485	0.00217747	0.0251313	-2.19949
ALOX12B	-1.42125	-1.53207	-4.38219	0.00218542	0.0252039	-1.08453
FTH1	-0.323693	8.99031	-4.38069	0.00218991	0.0252367	-2.15821
RP11-757O6.1	-1.72082	-1.48626	-4.37695	0.00220113	0.025347	-1.09143
DEPTOR	-0.966899	0.0221853	-4.3746	0.00220823	0.0254096	-1.2459
IFI27L1	-0.436709	3.44192	-4.3734	0.00221186	0.0254322	-1.83675
CPNE4	-0.815254	0.635697	-4.37163	0.00221722	0.0254709	-1.33581
GPR153	-1.20046	-0.772447	-4.37119	0.00221855	0.0254709	-1.16052
CLIP4	0.325605	4.87635	4.37039	0.00222098	0.0254796	-2.1273
CLUAP1	0.492966	3.14473	4.36719	0.00223074	0.0255724	-1.78799
RAD54L	-0.455352	4.08779	-4.3641	0.00224019	0.0256616	-1.98609
CTSL	1.40139	2.39498	4.36104	0.0022496	0.0257371	-1.63938
SSTR3	0.619813	2.83729	4.36086	0.00225015	0.0257371	-1.73299
CDC42EP1	-1.51983	-1.7018	-4.35816	0.00225851	0.0258134	-1.10611
DDX39B	0.292103	7.08758	4.35661	0.0022633	0.0258323	-2.25164
SLC12A6	0.309919	6.26738	4.35653	0.00226353	0.0258323	-2.25637
EML4	0.300014	7.20725	4.35248	0.00227615	0.0259487	-2.25527
KDELR3	-1.23059	-1.4643	-4.35213	0.00227725	0.0259487	-1.13028
MTMR11	-0.949936	0.463886	-4.35133	0.00227976	0.0259487	-1.33811
GPR135	0.865583	0.201375	4.35108	0.00228051	0.0259487	-1.30977
CTLA4	0.386419	4.29777	4.3487	0.00228797	0.0260142	-2.05999
COL5A3	-1.89843	-1.81201	-4.34642	0.00229514	0.0260669	-1.11368
RP11-87E22.2	-1.07832	-0.742916	-4.34615	0.00229601	0.0260669	-1.19843
2019-12-01	1.90292	-3.19556	4.34399	0.00230281	0.0261246	-1.09395
SFXN1	-0.304991	7.06291	-4.34322	0.00230526	0.0261331	-2.2709
FEN1	-0.378307	5.87832	-4.34196	0.00230926	0.0261591	-2.26131
NINJ2	-0.69103	1.47534	-4.34131	0.00231132	0.026163	-1.50944
PBX4	0.445571	4.50598	4.33957	0.00231685	0.0262013	-2.11186
PTPN12	0.447925	4.22335	4.33917	0.00231812	0.0262013	-2.05925
PTPRE	0.326096	4.99349	4.33744	0.00232364	0.0262443	-2.19221
VPS8	0.301429	5.90713	4.33455	0.00233286	0.026329	-2.27804
SLC8B1	0.360364	5.23504	4.33196	0.00234119	0.0264035	-2.2298
SAPCD1-AS1	-1.17126	-1.22061	-4.32968	0.00234855	0.026467	-1.17846
LRRN3	0.745179	8.80227	4.32751	0.00235557	0.0265107	-2.24301
ZNF843	-1.38481	-1.85345	-4.32741	0.00235589	0.0265107	-1.13968
RCBTB2	0.751714	3.21797	4.32558	0.0023618	0.0265577	-1.86267
KIR3DX1	-2.41002	-1.0065	-4.32344	0.00236877	0.0266165	-1.1899
DLC1	-0.8203	1.06358	-4.32238	0.00237225	0.026636	-1.4698
TMCO3	-0.371418	4.49974	-4.32117	0.0023762	0.0266608	-2.13161
CTD-2020K17.3	-0.972985	1.08838	-4.3148	0.00239713	0.026876	-1.48215
KIF2C	-0.295538	6.06954	-4.31167	0.00240749	0.0269723	-2.31502
ULBP2	0.652331	1.7728	4.31096	0.00240982	0.0269787	-1.60812
CHST12	-0.531856	5.57787	-4.30835	0.0024185	0.0270334	-2.28846
TMEM200A	-0.432334	3.99559	-4.30831	0.00241866	0.0270334	-2.04965
ADAP1	-1.13449	2.25601	-4.30741	0.00242164	0.0270334	-1.68624
LINC00173	-0.525772	2.51985	-4.30737	0.00242177	0.0270334	-1.74429
C19orf10	-0.41508	5.56137	-4.30567	0.00242748	0.027065	-2.29344
RP11-730K11.1	0.680091	1.6694	4.30547	0.00242814	0.027065	-1.59853
RP1-244F24.1	-0.539657	2.70397	-4.30442	0.00243165	0.0270844	-1.78395
ALDH7A1	-1.98827	-2.0381	-4.30213	0.00243934	0.0271503	-1.1616
FOXO1	0.299823	5.65161	4.30082	0.00244375	0.0271673	-2.3132
TIFA	-0.325166	6.04096	-4.30062	0.00244442	0.0271673	-2.33007
NR4A2	-1.21287	2.33484	-4.29914	0.0024494	0.0271919	-1.71112
METTL8	0.430552	3.97378	4.29835	0.0024521	0.0271919	-2.06802
CCL28	0.447518	3.56726	4.29782	0.00245387	0.0271919	-1.98084
RP11-265P11.2	-2.65716	-3.42786	-4.29713	0.00245622	0.0271919	-1.15213
CDCA8	-0.298236	5.65698	-4.29586	0.00246054	0.0271919	-2.31686
LDLRAD4	0.403147	6.73536	4.29573	0.00246095	0.0271919	-2.34648
ALG1L	1.81167	-3.81111	4.2957	0.00246106	0.0271919	-1.16089
AGPAT5	-0.351152	5.35445	-4.29563	0.00246131	0.0271919	-2.2903
RP11-234B24.4	0.74421	1.24659	4.29524	0.00246262	0.0271919	-1.54412
CD80	0.605434	2.1669	4.29422	0.00246609	0.0272106	-1.70179
AP001058.3	-0.976718	0.195569	-4.29282	0.00247088	0.0272383	-1.38329
ELF4	0.371062	6.22524	4.29244	0.00247217	0.0272383	-2.34987
GLIS2	-1.59751	-2.57333	-4.28731	0.00248975	0.0273978	-1.16686
PVRIG	1.73985	-2.91185	4.28717	0.00249022	0.0273978	-1.16374
TNR	1.57154	-2.2098	4.28461	0.00249905	0.0274752	-1.18197
LPIN3	-0.970783	-0.0231196	-4.27998	0.00251506	0.0276177	-1.37279
DBI	-0.279596	6.68919	-4.27972	0.00251599	0.0276177	-2.36928
STMN3	0.379343	4.75374	4.27916	0.00251795	0.0276177	-2.24283
RP11-283I3.6	0.421939	3.66199	4.27879	0.00251923	0.0276177	-2.02962
ZNF614	0.381787	3.90659	4.2761	0.00252859	0.0276879	-2.08661
TNS3	-0.965085	0.0714565	-4.27591	0.00252925	0.0276879	-1.39018
RNF24	0.352578	4.40556	4.27423	0.00253515	0.027726	-2.1905
UBR5	0.299603	7.68883	4.27389	0.00253636	0.027726	-2.35894
BIRC3	-0.33502	8.99854	-4.26922	0.00255279	0.0278857	-2.32206
RP11-505E24.3	-1.33583	-1.91125	-4.26809	0.00255678	0.0279094	-1.2156
AP001816.1	-0.828071	0.854363	-4.26525	0.00256687	0.0279995	-1.51958
ZBTB16	1.07482	-0.120808	4.26406	0.00257108	0.0280255	-1.38756
MARS	-0.302717	7.33718	-4.26201	0.00257839	0.0280851	-2.38527
CACNA1C	-1.29767	0.333282	-4.25985	0.00258613	0.0281494	-1.44293
HINT2	-0.359245	4.78793	-4.25655	0.00259796	0.0282581	-2.27571
IQCH-AS1	0.772887	0.809321	4.25534	0.00260233	0.0282855	-1.53326
ANXA4	0.32603	5.22695	4.25439	0.00260576	0.0282947	-2.34363
AGPAT9	0.706803	1.88429	4.25408	0.00260686	0.0282947	-1.70944
SAMD3	0.35655	4.13853	4.25344	0.00260917	0.0282996	-2.16868
REP15	1.365	-2.24396	4.25146	0.00261637	0.0283203	-1.22485
TRIM24	-0.340977	5.05567	-4.25094	0.00261825	0.0283203	-2.3222
TTC32	0.380342	3.83176	4.25086	0.00261854	0.0283203	-2.10774
LCP1	-0.361339	11.2572	-4.2505	0.00261984	0.0283203	-2.26475
DPYSL2	-0.33179	5.49675	-4.25036	0.00262034	0.0283203	-2.37087
ANGPTL2	-1.12559	0.234239	-4.24904	0.00262517	0.0283513	-1.4481
SNED1	0.563589	2.28924	4.24856	0.0026269	0.0283513	-1.79085
SSR4	-0.298149	6.93162	-4.24597	0.00263634	0.028433	-2.41662
RBL2	0.334481	8.86777	4.24522	0.0026391	0.0284428	-2.36246
NPC1	0.308646	5.26268	4.24459	0.0026414	0.0284476	-2.36206
MCM5	-0.385528	6.91204	-4.24379	0.00264435	0.0284555	-2.41982
CEP85L	0.338841	5.78779	4.24337	0.00264586	0.0284555	-2.40645
PDXDC2P	0.393261	4.66804	4.24208	0.00265062	0.0284867	-2.28374
ASNS	-0.382259	5.52647	-4.24085	0.00265515	0.0285138	-2.38671
UCK2	-0.360056	4.18501	-4.23997	0.00265839	0.0285138	-2.19108
QPCTL	-0.535493	3.14458	-4.23988	0.00265873	0.0285138	-1.96813
RAB21	0.30037	5.52852	4.23896	0.00266211	0.02853	-2.39537
CITED2	-0.356507	5.00562	-4.2359	0.00267344	0.0286314	-2.33784
SMC1B	-0.959214	0.0387761	-4.235	0.00267678	0.0286472	-1.44427
USP22	-0.281421	7.23144	-4.23433	0.0026793	0.0286516	-2.42878
FAM46C	0.316284	5.39773	4.23389	0.00268094	0.0286516	-2.39148
HEATR5B	0.29253	5.92705	4.2327	0.00268535	0.0286787	-2.42952
RP11-79H23.3	2.54832	-2.54093	4.23199	0.002688	0.028687	-1.2371
GZMA	0.47886	7.64544	4.23088	0.00269214	0.0286952	-2.42387
EOMES	-1.01111	4.5323	-4.23054	0.00269342	0.0286952	-2.25205
CDC20	-0.315498	6.18199	-4.23028	0.00269439	0.0286952	-2.4387
ZNF600	0.346382	4.41538	4.22758	0.00270454	0.0287833	-2.26137
FAM110C	1.78144	-2.30072	4.22149	0.00272751	0.0290075	-1.26075
CIT	-0.289417	5.96529	-4.21872	0.00273807	0.0290996	-2.44909
CAPN12	0.58293	2.99361	4.21405	0.00275591	0.0292689	-1.97994
TM2D3	0.344693	4.27849	4.21184	0.0027644	0.0293208	-2.25825
NPAT	0.285318	5.95844	4.21178	0.00276463	0.0293208	-2.4619
TCF7	0.339827	9.06268	4.20693	0.00278337	0.0294897	-2.4125
H2AFZ	-0.374237	7.50415	-4.20666	0.00278441	0.0294897	-2.46322
CD59	0.338347	4.35579	4.20254	0.00280043	0.0296389	-2.28727
PLTP	-0.596771	1.95787	-4.2011	0.00280606	0.0296779	-1.79543
KLC2	-0.385282	5.72075	-4.19936	0.00281287	0.0297294	-2.46335
RGPD2	0.389833	3.8573	4.19684	0.00282276	0.029793	-2.19314
EVI5L	-0.490058	4.13516	-4.19684	0.00282278	0.029793	-2.24241
OXER1	-1.61152	-2.8105	-4.19526	0.00282901	0.029823	-1.281
ANK2	-0.731557	0.980393	-4.1951	0.00282964	0.029823	-1.64097
ISCU	-0.425702	6.76937	-4.19451	0.00283198	0.029823	-2.49445
C1orf198	-0.675213	1.35973	-4.19414	0.00283342	0.029823	-1.70319
NLN	0.550912	2.24566	4.19338	0.00283641	0.0298233	-1.86355
RP11-576D8.4	-1.79109	-2.00546	-4.19315	0.00283735	0.0298233	-1.30764
LGALS3BP	0.301388	6.65968	4.19133	0.00284456	0.0298786	-2.50213
GINS1	-0.555772	3.71005	-4.1905	0.00284785	0.0298926	-2.15982
FAM20B	0.30929	5.72517	4.18572	0.0028669	0.0300644	-2.48875
GJC1	-1.03016	0.488622	-4.18541	0.00286814	0.0300644	-1.57456
CTD-2020K17.4	-1.03233	-0.384488	-4.18212	0.00288135	0.0301822	-1.46465
FAM159A	0.709928	1.34208	4.17993	0.00289018	0.0302539	-1.72622
TMEM101	-0.326342	4.62397	-4.17912	0.00289345	0.0302675	-2.36444
USP43	-1.563	-1.04171	-4.17848	0.00289604	0.030274	-1.39614
MED13L	-0.284416	7.51859	-4.17381	0.002915	0.0304513	-2.51203
PLIN3	-0.326049	5.29739	-4.16989	0.00293102	0.0305805	-2.47161
SLC4A8	0.550331	2.3832	4.16981	0.00293136	0.0305805	-1.92396
RNF149	0.330382	6.01367	4.16853	0.00293661	0.0306144	-2.52839
CREBRF	0.296431	5.15232	4.16599	0.00294704	0.0306896	-2.46628
ELOVL7	-0.903432	0.0405934	-4.1658	0.00294784	0.0306896	-1.54287
HERC3	0.338219	4.97289	4.16494	0.0029514	0.0307058	-2.4449
PDLIM2	0.510899	3.74803	4.16327	0.00295828	0.0307565	-2.21845
PACSIN2	-0.319635	5.04578	-4.162	0.00296353	0.0307902	-2.45366
ATP7A	0.365456	4.78032	4.15922	0.0029751	0.0308894	-2.42529
NEK10	1.73107	-0.925663	4.15413	0.00299638	0.0310888	-1.44514
RP11-435O5.5	-2.31234	-3.53267	-4.15366	0.00299837	0.0310888	-1.33191
NMNAT3	-0.634763	2.19166	-4.1528	0.00300197	0.031105	-1.90814
SYNE3	-0.381854	5.16571	-4.15107	0.00300925	0.0311476	-2.48407
RP11-204L24.2	-1.37735	-1.78615	-4.15086	0.00301015	0.0311476	-1.37866
TET3	0.375045	5.44873	4.14549	0.00303286	0.0313614	-2.52791
ARAP3	0.757287	3.59617	4.14446	0.00303728	0.031376	-2.21063
SP140L	0.268282	6.34393	4.1438	0.00304007	0.031376	-2.573
GPRIN3	-0.307978	6.77479	-4.14336	0.00304196	0.031376	-2.57148
GCNT1	-0.372997	3.84749	-4.14324	0.00304247	0.031376	-2.26421
ENPP3	0.889294	1.22289	4.13895	0.00306082	0.0315365	-1.76504
IQGAP3	-0.328605	4.57302	-4.13864	0.00306216	0.0315365	-2.41599
RORA	0.272412	7.31554	4.13723	0.00306821	0.0315776	-2.57232
NUDT3	0.29108	5.96244	4.13597	0.00307365	0.0316124	-2.57528
RP11-326C3.11	0.565603	2.38964	4.13506	0.00307758	0.0316315	-1.9762
ACOT7	-0.357937	4.59159	-4.13422	0.00308121	0.0316475	-2.42491
TPST1	-1.12486	0.384719	-4.13209	0.00309045	0.0317168	-1.63549
TTPAL	-0.289343	6.11846	-4.13158	0.00309264	0.0317168	-2.58445
HEG1	-0.706876	5.59559	-4.13122	0.00309419	0.0317168	-2.54952
PNMA1	0.336768	5.22446	4.13075	0.00309624	0.0317168	-2.52757
TCEA3	0.862335	-0.0278435	4.1285	0.00310604	0.0317959	-1.59389
IFIT2	0.807149	3.43302	4.1257	0.0031183	0.0318787	-2.20309
LPAR6	0.601415	3.46902	4.12552	0.00311909	0.0318787	-2.2134
ANXA1	0.515899	6.30388	4.12522	0.00312038	0.0318787	-2.59955
SLC4A9	-1.77039	-2.76046	-4.12414	0.00312512	0.0319016	-1.37322
SYN1	-1.02214	-0.107403	-4.12376	0.00312679	0.0319016	-1.58129
CTBS	-0.37565	4.45638	-4.12275	0.00313124	0.0319257	-2.41746
ASB9	-1.31441	-1.44933	-4.11899	0.00314783	0.0320735	-1.44553
ANKRD7	-1.8485	-2.75922	-4.11602	0.00316098	0.032186	-1.38322
NRP2	-0.541342	2.26654	-4.11473	0.00316672	0.0322226	-1.97891
KLRK1	0.647323	3.00097	4.11427	0.00316878	0.0322226	-2.1287
FAM78B	-0.833934	0.206428	-4.11361	0.00317172	0.0322311	-1.64142
MAST2	-0.310323	4.87631	-4.11115	0.00318271	0.0323161	-2.50672
TEX264	-0.393434	5.40372	-4.1108	0.00318431	0.0323161	-2.56973
EIF1	-0.286129	8.48576	-4.10943	0.00319043	0.0323567	-2.57808
NXN	-1.31854	-2.22935	-4.10811	0.00319635	0.0323951	-1.41294
ITPRIPL1	-0.369165	4.44121	-4.10765	0.00319845	0.0323951	-2.4378
EGLN2	0.359221	4.12966	4.10639	0.00320413	0.032427	-2.38558
TRAIP	-0.409789	3.5601	-4.10601	0.00320583	0.032427	-2.25705
TEAD3	-2.04409	-3.01413	-4.10362	0.00321661	0.0324958	-1.39619
ANG	-1.44066	-2.32243	-4.10342	0.00321754	0.0324958	-1.41458
ANKRD12	0.381926	6.40118	4.10298	0.00321954	0.0324958	-2.63446
LMLN	0.528475	2.47765	4.10263	0.00322113	0.0324958	-2.04138
IFT43	-0.610348	2.36766	-4.10176	0.00322507	0.0325142	-2.01627
SLCO3A1	0.462778	3.51934	4.10099	0.00322858	0.0325281	-2.26161
PTPRJ	-0.414745	7.07328	-4.09904	0.00323744	0.0325828	-2.63354
NFKBIZ	0.71947	5.51356	4.0986	0.00323947	0.0325828	-2.60061
SKP1	0.301255	6.29298	4.09771	0.00324351	0.0325828	-2.6416
STAM	0.360318	4.65244	4.09761	0.00324397	0.0325828	-2.49697
F3	-2.73417	-3.27	-4.09746	0.00324465	0.0325828	-1.40322
TIMD4	-0.939448	2.17972	-4.09637	0.00324965	0.0326116	-1.98492
C17orf107	-1.13377	-0.611621	-4.09334	0.00326353	0.0327294	-1.56314
ZSWIM6	-0.449917	3.23617	-4.09136	0.00327269	0.0327964	-2.20873
ALYREF	-0.305875	5.73427	-4.0908	0.00327526	0.0327964	-2.62796
C21orf91-OT1	-1.16398	-1.53119	-4.0905	0.00327663	0.0327964	-1.47987
GZMK	-0.781141	5.19314	-4.08963	0.00328065	0.0328151	-2.56986
ATN1	-0.613922	5.53641	-4.08808	0.00328783	0.0328654	-2.61153
HEATR3	0.349434	4.60754	4.0869	0.0032933	0.0328986	-2.50563
C6orf48	-0.277173	6.97914	-4.08636	0.00329581	0.0329022	-2.6546
ACTN1	0.453021	5.54998	4.08425	0.00330567	0.0329791	-2.6279
COMMD8	0.494122	3.91336	4.08335	0.00330985	0.0329993	-2.37407
CLDN12	-0.799228	0.840143	-4.08237	0.00331443	0.0330234	-1.78191
ARRDC3	0.354746	4.30274	4.08175	0.00331732	0.0330307	-2.45722
DNAJA4	0.341894	4.42667	4.08035	0.00332391	0.0330749	-2.4832
PMCH	1.79253	-2.07763	4.07699	0.00333968	0.0332101	-1.46247
PRKAR1B	0.279264	5.54906	4.07536	0.00334739	0.0332652	-2.64165
GNAQ	0.425045	5.70768	4.07214	0.00336264	0.0333865	-2.65755
RP11-449P15.2	-1.13655	1.0006	-4.07186	0.00336396	0.0333865	-1.81676
ITGA5	0.284411	5.91161	4.0705	0.00337043	0.033415	-2.67164
LRP12	-0.691946	1.31414	-4.07003	0.00337269	0.033415	-1.87708
PSME4	0.273904	6.66021	4.06988	0.00337338	0.033415	-2.68426
METTL21A	0.552066	3.38754	4.06513	0.00339612	0.0336185	-2.28585
TBX21	-0.869747	3.79337	-4.06449	0.0033992	0.0336272	-2.35896
2019-09-09	0.29997	10.1716	4.06235	0.0034095	0.0337074	-2.58712
TIPARP	0.453241	5.52666	4.05925	0.00342446	0.0338334	-2.66375
NAMPT	0.381329	5.42364	4.05787	0.00343117	0.0338678	-2.65729
FAHD2B	-0.401296	4.67399	-4.05762	0.00343237	0.0338678	-2.55372
IL12RB1	0.296239	6.66759	4.05606	0.00343995	0.0338798	-2.70505
RQCD1	-0.284781	6.68581	-4.05602	0.00344015	0.0338798	-2.70361
TTLL7	-0.98305	1.36008	-4.05601	0.00344022	0.0338798	-1.89932
NRN1	-1.01411	-0.012793	-4.05546	0.00344289	0.0338842	-1.69195
FAM21A	0.268432	6.11712	4.05321	0.00345386	0.0339704	-2.70515
LYPD5	-1.61232	-2.24984	-4.04909	0.00347406	0.0341471	-1.48881
NIPA1	0.354516	3.99938	4.04674	0.00348563	0.0342388	-2.44799
RBPJ	0.324342	7.52441	4.04518	0.00349334	0.0342911	-2.70552
DGCR5	-2.17027	-2.41134	-4.04476	0.00349543	0.0342911	-1.48524
PDE4A	-0.581162	5.20929	-4.04405	0.00349893	0.0342987	-2.64578
ARHGAP26	0.293945	5.19525	4.0437	0.00350069	0.0342987	-2.65513
RP11-355O1.11	0.797166	0.883994	4.04301	0.00350409	0.0343101	-1.85205
POC1A	-0.403404	3.89623	-4.03933	0.00352245	0.0344678	-2.42919
ZNF587	0.29626	5.33561	4.03842	0.00352696	0.0344899	-2.67811
LRRC3	-0.88101	0.264166	-4.03693	0.00353442	0.0345408	-1.7592
MGAT4A	0.276307	7.60535	4.033	0.0035542	0.0347118	-2.72177
ICAM2	0.319816	4.733	4.03081	0.00356522	0.0347972	-2.61059
STK3	-0.799427	0.872506	-4.02908	0.00357401	0.0348546	-1.86387
MEF2C	-1.2897	-0.712522	-4.02876	0.00357565	0.0348546	-1.63997
GSTT2	-1.48532	-2.7286	-4.02741	0.0035825	0.0348734	-1.50096
DDAH2	-0.41513	3.53922	-4.02704	0.00358438	0.0348734	-2.37082
MPG	-0.313862	5.37343	-4.02687	0.00358522	0.0348734	-2.69462
BCL2A1	0.462662	2.90585	4.02658	0.00358669	0.0348734	-2.2408
MAPRE2	0.273406	6.4326	4.0259	0.00359016	0.0348849	-2.75101
FAM115A	-0.426464	4.18875	-4.02431	0.00359829	0.0349418	-2.51215
SLC35D2	0.327447	5.17017	4.02281	0.00360593	0.0349937	-2.68358
U47924.31	-1.29535	-1.8368	-4.02162	0.00361203	0.035025	-1.55161
LAIR2	0.665927	1.308	4.02129	0.00361373	0.035025	-1.95331
CHRNA6	0.422216	6.12989	4.02068	0.00361687	0.0350332	-2.75417
GTPBP1	-0.270365	6.45451	-4.01748	0.00363333	0.03516	-2.76212
BIRC5	-0.313766	5.64169	-4.01725	0.00363455	0.03516	-2.73217
CEACAM19	-1.35693	-0.947815	-4.01596	0.00364121	0.0352022	-1.634
OSM	0.858809	1.45746	4.01496	0.00364635	0.0352296	-1.9864
RAD51C	-0.401337	4.61589	-4.01448	0.00364886	0.0352317	-2.60808
ETV3L	1.83996	-2.19401	4.01313	0.00365585	0.035267	-1.54169
FCER1G	0.537082	2.49459	4.01289	0.00365713	0.035267	-2.17809
ISCA1	0.335853	4.35996	4.01243	0.00365952	0.0352678	-2.57296
LINC00539	-0.381411	3.94573	-4.01128	0.00366547	0.0352759	-2.48255
TMEM150B	-1.36434	-2.41844	-4.01118	0.00366603	0.0352759	-1.5339
TEX14	-1.05908	-1.12239	-4.01091	0.00366743	0.0352759	-1.62638
CPT1C	-1.10999	-0.535904	-4.0105	0.00366958	0.0352759	-1.6897
ZCCHC5	-1.50503	-2.1457	-4.00806	0.00368229	0.0353758	-1.55031
PRKCQ	0.265993	6.9091	4.00676	0.00368911	0.0354191	-2.77696
BBS2	0.391057	3.90923	4.00438	0.00370164	0.0355013	-2.49239
MRPS6	0.288467	5.59793	4.00425	0.0037023	0.0355013	-2.75286
CORO1C	-0.452848	4.44378	-4.0033	0.00370734	0.0355273	-2.59356
HS3ST3B1	-0.366863	5.19005	-3.99912	0.00372944	0.0357047	-2.71567
NUDT8	-0.776962	0.441748	-3.99891	0.00373052	0.0357047	-1.84275
SYNGAP1	0.281494	5.84946	3.99794	0.00373571	0.035732	-2.77833
SLC7A8	-1.00747	-0.711382	-3.99343	0.00375977	0.0359398	-1.69433
CMTM8	0.857838	-0.168755	3.99183	0.00376831	0.0359989	-1.77091
CENPM	-0.429788	4.19386	-3.99098	0.00377289	0.0360202	-2.56339
FKBP1A	-0.264632	7.74435	-3.98903	0.0037834	0.036098	-2.78387
PDP1	0.5082	3.87948	3.98561	0.00380186	0.0362515	-2.51385
AL450992.2	-0.819095	1.10095	-3.98493	0.00380555	0.0362515	-1.96486
TSPYL5	-0.433635	3.77221	-3.98474	0.0038066	0.0362515	-2.48422
SLC44A1	-0.426579	3.25727	-3.98353	0.00381314	0.0362912	-2.37493
GBP6	0.898113	1.20432	3.98253	0.00381859	0.0363007	-1.99133
FITM2	0.494922	3.23636	3.98248	0.00381888	0.0363007	-2.37716
IGF2R	-0.364254	7.68837	-3.98106	0.0038266	0.0363515	-2.79742
ADAM11	-0.999166	-0.886983	-3.98027	0.00383094	0.0363702	-1.69421
TMSB10	-0.330798	10.6104	-3.97968	0.00383414	0.036378	-2.69484
GSN	-0.793913	2.04101	-3.97684	0.00384969	0.0365029	-2.13794
SPATA32	-1.71062	-0.944013	-3.97533	0.00385802	0.0365511	-1.68604
EEA1	0.37781	3.59954	3.97505	0.00385955	0.0365511	-2.46886
RP4-773N10.4	0.462348	2.75857	3.97281	0.00387191	0.0366455	-2.29115
DOCK3	-0.672392	1.34434	-3.97041	0.00388518	0.0367484	-2.02884
EPSTI1	0.503782	6.10532	3.96447	0.00391826	0.0370383	-2.83822
TMOD2	0.318832	4.99046	3.96217	0.00393116	0.0371374	-2.75286
DIS3L	0.340258	4.77699	3.961	0.00393774	0.0371765	-2.72341
REEP2	-0.825353	0.0574784	-3.96055	0.00394026	0.0371774	-1.84183
ZBTB34	-0.311927	4.71728	-3.95939	0.0039468	0.0372162	-2.71109
ADAM9	-0.448627	3.05376	-3.95892	0.00394944	0.0372181	-2.36836
TBXAS1	-0.69354	1.96539	-3.95749	0.00395752	0.0372517	-2.15499
RP11-379F12.4	1.69136	-1.32767	3.95743	0.00395787	0.0372517	-1.68034
RP11-356I2.4	-0.348313	4.7119	-3.95321	0.00398181	0.0374539	-2.7188
CCNJ	0.428436	3.18116	3.95179	0.00398993	0.0375063	-2.41177
SLC22A23	-1.1756	-0.88137	-3.95138	0.00399227	0.0375063	-1.73336
MYO18B	-0.392211	3.43087	-3.94896	0.00400611	0.0376132	-2.46529
AK4	0.56106	3.6085	3.94704	0.00401713	0.0376935	-2.51243
FNIP2	0.378454	4.41976	3.94497	0.00402904	0.0377784	-2.68634
CPM	-0.534074	2.63418	-3.94461	0.00403112	0.0377784	-2.30321
CHDH	2.04159	-0.987152	3.94167	0.00404811	0.0379024	-1.73364
TMBIM6	-0.335656	9.3157	-3.94146	0.00404929	0.0379024	-2.80274
CCSER2	0.353866	6.26532	3.93959	0.00406015	0.0379808	-2.8804
KLF6	0.351556	6.87078	3.93782	0.00407047	0.0380541	-2.88222
RUNX2	-0.29865	5.77342	-3.93654	0.00407796	0.0381008	-2.86407
NUDT12	-1.08528	-0.600309	-3.93055	0.00411308	0.0384055	-1.79576
MYBPC2	-2.55835	-3.20785	-3.93002	0.00411618	0.038411	-1.61935
CTD-3088G3.8	-0.741552	0.943335	-3.92934	0.00412019	0.038425	-2.02372
RP4-753P9.3	0.617778	1.30211	3.92887	0.004123	0.0384277	-2.08961
DHRS2	1.26178	0.214947	3.9257	0.00414179	0.0385794	-1.91539
C11orf45	-1.08442	-0.700601	-3.92208	0.00416331	0.0387248	-1.7971
BAD	-0.295485	4.75581	-3.92202	0.00416371	0.0387248	-2.77447
DGKD	-0.466606	6.50574	-3.9218	0.00416499	0.0387248	-2.90622
SLC20A2	0.316745	4.27868	3.92085	0.00417065	0.0387539	-2.69574
KIAA0513	0.312454	4.96586	3.91948	0.00417889	0.0388069	-2.81434
CLIC4	-0.36165	4.23812	-3.91893	0.00418221	0.0388132	-2.68341
SRC	-0.840544	2.2482	-3.91815	0.00418687	0.0388132	-2.26475
FAM78A	0.266171	7.37063	3.9181	0.00418718	0.0388132	-2.90244
COL25A1	-2.17009	-2.53132	-3.91647	0.00419696	0.0388803	-1.6519
MYBL2	-0.441324	6.11935	-3.9158	0.00420101	0.0388943	-2.9091
ACKR3	0.51079	2.22361	3.91394	0.00421223	0.0389746	-2.27473
KCNQ2	-1.79542	-2.50999	-3.91014	0.00423528	0.0391642	-1.66309
IRS1	-0.391557	3.45524	-3.9064	0.00425806	0.039351	-2.53515
TRIP10	-0.496033	4.16544	-3.90575	0.00426205	0.0393641	-2.68645
SPTBN4	-1.34731	-2.26464	-3.90434	0.00427071	0.0394203	-1.68571
NSMF	0.415956	3.93771	3.90078	0.0042926	0.0395985	-2.65527
C9orf156	0.305727	4.47996	3.8936	0.00433715	0.0399701	-2.77566
FZD3	-0.981012	1.19696	-3.89345	0.0043381	0.0399701	-2.1128
RGS1	0.512111	6.34143	3.89227	0.00434542	0.0400116	-2.95297
AC021188.4	-0.574869	2.95794	-3.89189	0.00434783	0.0400116	-2.44829
RAB3D	-0.638791	2.16822	-3.88991	0.00436023	0.0401015	-2.29471
PTPRK	0.410202	4.28698	3.88899	0.00436597	0.0401302	-2.74571
NRIP3	0.703308	1.74406	3.88717	0.00437747	0.0402015	-2.22703
SYTL3	-0.394287	5.2737	-3.88693	0.00437898	0.0402015	-2.89553
HIP1	0.547679	3.25916	3.88409	0.0043969	0.040328	-2.53064
CDR2	0.315657	6.6662	3.88383	0.00439854	0.040328	-2.96679
CYB5R1	-0.298908	4.59956	-3.88349	0.00440066	0.040328	-2.80677
JDP2	-0.952829	0.390292	-3.88194	0.00441055	0.0403944	-2.00271
RP11-463O12.3	0.986239	-1.03852	3.87595	0.00444874	0.0407065	-1.83076
PWWP2B	0.756926	1.47147	3.87576	0.00444994	0.0407065	-2.19619
SNRPB	-0.258454	6.57774	-3.87521	0.0044535	0.0407147	-2.97914
SOCS1	-0.691661	5.10159	-3.87372	0.00446305	0.0407776	-2.88835
UBOX5	0.31727	4.28496	3.87269	0.00446969	0.040814	-2.77041
ADCY7	0.293449	7.93111	3.86717	0.00450538	0.0411153	-2.96427
AC096579.7	-2.10946	1.22351	-3.86306	0.00453217	0.0413122	-2.13304
ZBTB25	0.277076	5.7664	3.86279	0.00453392	0.0413122	-2.97963
LINC00243	0.600122	1.48907	3.86262	0.00453506	0.0413122	-2.22008
ZNF449	0.466076	2.87826	3.8612	0.00454436	0.0413723	-2.48444
VEZF1	0.253896	5.84036	3.86034	0.00454998	0.0413989	-2.98763
CLSTN3	-0.414748	6.81672	-3.85765	0.00456769	0.0415353	-3.00362
TMEM106B	0.324291	5.24382	3.85663	0.00457443	0.0415719	-2.94524
RAPGEF3	-1.61343	0.894123	-3.85555	0.00458155	0.0416119	-2.10682
LSM2	-0.278989	5.08894	-3.85483	0.00458631	0.0416305	-2.92493
RP11-330A16.1	-1.88061	-1.95265	-3.85354	0.00459489	0.0416835	-1.77074
SALL2	-0.530166	1.963	-3.85204	0.00460482	0.0416935	-2.3155
RPN2	-0.264505	7.74912	-3.85203	0.0046049	0.0416935	-2.99271
CCR8	-0.304706	5.94986	-3.85198	0.00460524	0.0416935	-3.00246
LINC00324	0.374648	3.48771	3.85144	0.00460883	0.0416935	-2.6316
CALCOCO2	0.259071	6.86484	3.85132	0.00460961	0.0416935	-3.01456
STX17	0.324793	4.65096	3.85023	0.00461691	0.0417349	-2.872
FES	-0.460666	3.41155	-3.84408	0.00465812	0.0420826	-2.61948
S100A10	0.26824	5.85132	3.8432	0.00466402	0.042111	-3.0145
GZMB	-0.708985	7.29653	-3.84139	0.00467625	0.0421966	-3.01945
ATP10A	0.335595	5.99253	3.84024	0.004684	0.0422415	-3.025
BCAT1	-0.478893	5.8144	-3.83933	0.00469016	0.0422722	-3.01206
CTD-2017C7.2	-0.895126	-0.32379	-3.83774	0.004701	0.0423449	-1.96783
RP6-206I17.1	0.649278	2.3298	3.83713	0.00470512	0.0423571	-2.40983
NCAPH	-0.275634	5.7809	-3.83667	0.00470826	0.0423605	-3.01757
PDLIM7	-0.481249	3.32987	-3.8355	0.00471626	0.0423888	-2.61451
CYP4V2	0.354316	4.48302	3.83501	0.00471959	0.0423888	-2.86566
ZFP90	0.276718	5.5175	3.83482	0.00472085	0.0423888	-3.00503
PBX3	-0.482212	2.66945	-3.83458	0.00472249	0.0423888	-2.47702
PTBP2	0.36707	3.65587	3.83377	0.00472802	0.0424136	-2.69598
RP11-617D20.1	0.786523	0.288271	3.83323	0.00473173	0.042422	-2.06878
PABPC1L	-0.281412	5.88615	-3.83183	0.00474137	0.0424836	-3.03056
MFHAS1	0.253975	6.39265	3.82887	0.0047617	0.0426252	-3.05129
TTC3	0.271353	7.00294	3.82872	0.00476275	0.0426252	-3.04713
DUSP16	0.255836	6.49852	3.82788	0.0047685	0.0426292	-3.05322
ARHGAP33	-0.265767	5.90907	-3.82784	0.00476876	0.0426292	-3.03802
MAP3K14-AS1	-0.613258	2.52169	-3.8273	0.00477253	0.0426379	-2.45766
CTD-2555A7.3	1.48968	-2.42338	3.82654	0.00477774	0.0426596	-1.78541
ZDHHC12	-0.268173	5.30677	-3.82588	0.00478233	0.0426757	-2.99475
AIM2	0.683098	2.1555	3.82389	0.00479612	0.0427738	-2.39706
ZNF224	0.273039	5.24547	3.82237	0.00480668	0.0428341	-2.99801
TRAF5	0.283761	6.34896	3.82202	0.00480914	0.0428341	-3.0615
ERMN	0.540345	2.70396	3.82171	0.00481128	0.0428341	-2.50801
BRWD3	0.270259	5.13086	3.81643	0.00484827	0.0431202	-2.99353
SARS	-0.271106	7.137	-3.81632	0.00484905	0.0431202	-3.06288
DCBLD2	-0.593957	1.64813	-3.81499	0.00485835	0.0431778	-2.31436
BEND5	0.685563	1.1441	3.81355	0.00486854	0.0431864	-2.23526
JAGN1	-0.339823	5.06721	-3.81343	0.00486938	0.0431864	-2.98461
CDKN1B	-0.258965	7.2946	-3.81341	0.00486954	0.0431864	-3.06415
CES4A	0.422324	3.16434	3.81321	0.00487091	0.0431864	-2.61852
ATG16L1	0.284336	5.64502	3.81286	0.00487343	0.0431864	-3.04865
RP11-445H22.4	-1.61517	-2.44857	-3.81153	0.00488283	0.0432447	-1.80087
SNAI3	0.464412	2.53398	3.80961	0.00489639	0.0433397	-2.49258
CIB2	-0.75159	0.240401	-3.80899	0.00490081	0.0433537	-2.09161
TMEM14A	-0.364457	3.63336	-3.80817	0.00490664	0.0433803	-2.72414
CCDC23	-0.384838	4.03538	-3.8059	0.00492286	0.0434796	-2.81447
TYMS	-0.446818	6.94366	-3.8058	0.00492356	0.0434796	-3.08163
RAB13	-0.420439	3.16697	-3.80304	0.00494333	0.043629	-2.62957
C7orf49	-0.280543	5.09282	-3.80201	0.0049507	0.0436502	-3.00658
MCUR1	-0.352714	4.56199	-3.80191	0.00495143	0.0436502	-2.92381
RP11-876N24.5	-0.513922	2.36134	-3.80106	0.00495752	0.0436787	-2.4672
AP001372.2	0.832917	0.55619	3.79931	0.00497013	0.0437393	-2.16044
GPR3	-2.16647	-3.04577	-3.79902	0.00497224	0.0437393	-1.79387
KIF21A	-0.422189	4.36267	-3.79863	0.00497504	0.0437393	-2.88996
CTC-461F20.1	1.41759	-2.33102	3.79852	0.00497583	0.0437393	-1.82921
TLE6	-1.01567	-0.334423	-3.79702	0.0049867	0.0438096	-2.02452
AC012363.4	1.11269	-1.15069	3.79567	0.00499649	0.0438705	-1.93311
SOD2	0.278681	5.28113	3.7952	0.00499984	0.0438747	-3.04354
RUNDC3A	-0.810834	-0.0179879	-3.79441	0.00500561	0.0439002	-2.07453
RCC2	-0.263101	7.99203	-3.79176	0.00502492	0.0440443	-3.07786
RNPC3	0.284112	4.85136	3.79089	0.00503129	0.0440749	-2.99494
ASRGL1	-0.575248	1.86018	-3.79026	0.00503585	0.0440896	-2.38951
DOPEY1	0.299131	4.90149	3.78885	0.0050462	0.0441535	-3.0053
ADO	-0.289239	5.25841	-3.78848	0.00504892	0.0441535	-3.04657
TAF4B	0.356518	3.60952	3.78426	0.00507998	0.0443998	-2.76149
CCNF	-0.260159	5.70778	-3.78332	0.00508689	0.0444348	-3.09511
ZNF229	-0.852977	-0.414433	-3.78102	0.00510393	0.0445582	-2.03902
PCSK5	0.509344	2.43949	3.7768	0.00513537	0.0448071	-2.52365
CTD-2227E11.1	-1.26564	-1.86031	-3.77535	0.0051462	0.0448568	-1.89148
FAM83D	-0.356404	3.77987	-3.77454	0.00515226	0.0448568	-2.80777
MB21D1	-0.319398	4.30649	-3.77444	0.00515304	0.0448568	-2.91912
CBX7	-0.348584	6.03465	-3.77416	0.00515514	0.0448568	-3.125
ACBD5	0.300796	4.6707	3.77408	0.00515571	0.0448568	-2.9922
SCAMP4	-0.369708	4.22018	-3.77364	0.00515904	0.0448602	-2.90247
RP11-713M15.2	0.672784	0.820659	3.77273	0.00516591	0.044881	-2.24349
DSG2	-1.65304	-1.68578	-3.77254	0.0051673	0.044881	-1.90432
CD160	-1.25211	-1.69059	-3.77068	0.00518131	0.0449772	-1.91202
NKD2	0.966626	-0.682657	3.76901	0.00519388	0.0450608	-2.02631
HAGHL	0.622355	1.13178	3.76512	0.0052234	0.0452369	-2.30635
ABI2	-0.275513	5.07769	-3.76498	0.00522449	0.0452369	-3.06164
ZNF467	-1.45867	-2.60216	-3.7648	0.00522581	0.0452369	-1.85787
CRNDE	-0.768458	1.58778	-3.76471	0.00522657	0.0452369	-2.37682
CD79B	0.434612	3.19667	3.76439	0.00522897	0.0452369	-2.70016
TMEM192	0.394351	3.41996	3.7637	0.00523422	0.0452568	-2.75065
NCOA5	-0.26253	6.12572	-3.76284	0.00524082	0.0452883	-3.14632
DNAJB5	-0.493762	2.34689	-3.76114	0.00525377	0.045355	-2.52549
TONSL	-0.313979	4.49297	-3.76105	0.00525447	0.045355	-2.97542
ZNF160	0.257976	5.29896	3.76043	0.0052592	0.0453608	-3.09898
ARMC9	-0.670471	1.28436	-3.76019	0.00526107	0.0453608	-2.33375
NDUFAF3	-0.314901	5.5979	-3.75883	0.00527148	0.0454249	-3.12425
MYO7A	-0.949263	0.117396	-3.75712	0.00528465	0.0455128	-2.14665
FANCI	-0.381746	6.79907	-3.75442	0.00530549	0.0456666	-3.16287
AC006129.1	-1.09637	-0.532529	-3.7526	0.00531957	0.045762	-2.06153
RP11-75C10.7	0.700685	0.70387	3.74897	0.00534784	0.0459696	-2.26011
GALE	-0.445239	2.98043	-3.74873	0.0053497	0.0459696	-2.67262
PTPN1	0.255867	6.592	3.74823	0.00535358	0.0459771	-3.17579
GZMH	-0.947922	3.44894	-3.74746	0.00535963	0.0460032	-2.76435
IL2	2.62122	-2.46476	3.74522	0.00537711	0.0461274	-1.88565
AC083843.1	0.626941	1.05134	3.74401	0.0053866	0.0461512	-2.32474
RTN3	-0.309827	6.14043	-3.74388	0.00538767	0.0461512	-3.17548
ZNF276	0.266423	6.48078	3.74328	0.00539239	0.0461512	-3.18361
SNHG5	-0.268599	6.72979	-3.74309	0.00539389	0.0461512	-3.18155
PARP2	-0.340587	3.97807	-3.74295	0.00539496	0.0461512	-2.89939
CTC-205M6.5	0.48967	2.28663	3.74219	0.00540099	0.0461738	-2.54688
FAM166B	-1.02726	-0.94693	-3.74185	0.00540364	0.0461738	-2.02866
LINC00544	-0.664835	0.750435	-3.73872	0.00542841	0.0463596	-2.27755
CYTIP	0.262005	7.79203	3.73697	0.00544224	0.0464518	-3.16906
CDK2AP2	-0.313807	6.558	-3.73576	0.00545189	0.0464695	-3.19335
RYK	0.44588	3.02628	3.73573	0.00545213	0.0464695	-2.70714
ZWINT	-0.333074	5.72763	-3.73557	0.00545342	0.0464695	-3.16912
BFSP1	-0.730631	1.00917	-3.73482	0.00545937	0.0464835	-2.32426
KB-1460A1.1	-1.15086	-1.74724	-3.73435	0.0054631	0.0464835	-1.95933
MFSD1	0.3107	5.14995	3.73422	0.00546418	0.0464835	-3.12251
CRELD2	-0.294522	5.83183	-3.73348	0.0054701	0.0464919	-3.17928
TMEM67	0.632112	1.50909	3.73334	0.00547124	0.0464919	-2.4184
HELB	0.308024	4.55631	3.7325	0.00547794	0.046523	-3.03682
TIMELESS	-0.332531	5.89523	-3.72988	0.00549891	0.0466299	-3.18742
PRMT2	0.271947	7.07934	3.72986	0.00549907	0.0466299	-3.19814
EMP3	0.269109	6.51073	3.72979	0.00549967	0.0466299	-3.20454
ST3GAL1	-0.317561	7.88221	-3.72796	0.00551438	0.0467287	-3.17975
SLC25A30	-0.285777	6.12308	-3.72714	0.00552098	0.0467587	-3.20116
RP11-73M18.10	-1.41661	-2.8914	-3.72535	0.00553543	0.0468382	-1.89877
DNASE1	0.29307	6.15895	3.72522	0.00553648	0.0468382	-3.20764
CHMP7	0.24389	6.96072	3.7243	0.00554395	0.0468755	-3.20893
LRP6	-0.970187	-0.333807	-3.72279	0.00555621	0.0469394	-2.13308
GNAI1	-1.29817	-0.973149	-3.72239	0.00555943	0.0469394	-2.04979
DUSP1	0.64479	0.880393	3.72224	0.00556071	0.0469394	-2.32921
TNFRSF10D	0.777683	0.374359	3.72171	0.00556495	0.046945	-2.24784
ZP1	1.14396	-1.64347	3.7214	0.00556752	0.046945	-1.99032
ZSCAN2	0.363117	3.48467	3.71954	0.00558266	0.0470468	-2.83304
FAM83G	0.541346	2.11228	3.71901	0.005587	0.0470489	-2.54907
OXR1	0.339157	4.33717	3.71876	0.00558905	0.0470489	-3.01725
CPXM1	0.907395	-0.751011	3.71783	0.00559666	0.047087	-2.0928
FAM83H	-0.47069	2.79109	-3.71694	0.00560396	0.0471225	-2.68172
KCNC3	-0.517564	2.53869	-3.716	0.00561168	0.0471383	-2.63122
HAAO	-1.00066	-1.14035	-3.71596	0.005612	0.0471383	-2.0453
ZNF395	0.474612	3.37217	3.71447	0.00562424	0.0472152	-2.81547
RP11-277P12.9	1.2098	-1.75541	3.71382	0.00562961	0.0472344	-1.9908
AC092580.4	-0.424866	4.49241	-3.71026	0.00565902	0.0474552	-3.05157
PTPRM	-1.17295	-0.159459	-3.70871	0.00567186	0.0475161	-2.17604
WDR35	0.350893	3.96193	3.70838	0.00567459	0.0475161	-2.95592
AC078883.3	1.04451	-0.559225	3.70812	0.00567678	0.0475161	-2.13048
NFKBIA	-0.469761	7.93236	-3.70788	0.00567871	0.0475161	-3.20901
LRRFIP1	-0.249911	8.25806	-3.70609	0.0056936	0.0476083	-3.20148
FZD1	-1.4772	-2.005	-3.70571	0.00569682	0.0476083	-1.97639
FDFT1	-0.243262	7.24829	-3.70542	0.00569921	0.0476083	-3.23197
KLRC1	-0.637836	2.33972	-3.7047	0.00570526	0.0476083	-2.60881
TTBK1	-0.663088	1.23981	-3.7047	0.00570528	0.0476083	-2.41006
WDR64	1.27926	-2.25811	3.70356	0.00571473	0.0476612	-1.96628
MRPL14	0.296875	4.68732	3.70006	0.00574417	0.0478806	-3.10919
TMPRSS3	-0.520241	2.40759	-3.69957	0.00574827	0.0478887	-2.63114
ICAM1	-0.41678	6.09193	-3.69774	0.00576372	0.0479913	-3.24428
ST3GAL2	-0.256175	5.72991	-3.69592	0.0057791	0.0480932	-3.23187
GLUL	-0.477524	6.70665	-3.69462	0.00579012	0.048154	-3.25562
ARHGEF3	0.296103	7.11907	3.69344	0.00580017	0.048154	-3.25382
PSMC3	-0.251627	6.61669	-3.69339	0.00580059	0.048154	-3.25937
ENDOD1	-0.293402	4.68999	-3.69322	0.005802	0.048154	-3.11522
LRP11	-0.724964	0.750867	-3.69321	0.00580214	0.048154	-2.34466
SRGN	-0.296711	7.6057	-3.69202	0.00581224	0.0482117	-3.24363
RP11-54O7.18	-0.636527	1.23684	-3.69139	0.00581759	0.0482299	-2.42983
MEA1	-0.270008	5.19376	-3.691	0.00582092	0.0482314	-3.19036
NOTCH1	-0.361384	6.78199	-3.68989	0.00583041	0.0482838	-3.26304
C17orf72	1.18473	-1.85806	3.68823	0.00584461	0.0483753	-2.01874
C1R	-0.757156	0.911736	-3.68743	0.0058515	0.0484061	-2.38016
COTL1	-0.272703	9.99684	-3.68694	0.00585573	0.048415	-3.16789
METRNL	-0.961111	1.66874	-3.68539	0.005869	0.0484841	-2.50958
RP11-126K1.6	-0.677791	0.633247	-3.68518	0.00587082	0.0484841	-2.33867
CBLN3	-0.566986	4.1538	-3.68486	0.0058736	0.0484841	-3.02125
SYCE2	-0.627913	1.02237	-3.68361	0.00588439	0.0485388	-2.40586
RP11-89M16.1	1.19141	-2.31465	3.68309	0.0058889	0.0485388	-1.99144
OLIG3	-1.04332	-0.757551	-3.68299	0.00588974	0.0485388	-2.13618
RP1-239B22.5	1.46449	-1.97997	3.68146	0.00590298	0.0486217	-2.01679
DDR2	-0.88313	0.141193	-3.68073	0.00590927	0.0486473	-2.26496
IKZF4	-0.489609	5.53383	-3.67995	0.00591606	0.0486771	-3.23796
AFAP1	-0.600787	2.1458	-3.67935	0.00592132	0.0486942	-2.6105
ST8SIA4	-0.269282	6.00447	-3.67844	0.00592923	0.0486974	-3.27296
ZFP36L2	0.36724	8.09276	3.67841	0.00592948	0.0486974	-3.25012
DDHD2	0.283274	5.57436	3.6782	0.00593126	0.0486974	-3.25133
RTCA	-0.285855	5.55901	-3.67778	0.00593498	0.0487019	-3.24693
MTX3	-0.331808	4.48632	-3.67723	0.0059397	0.0487145	-3.10315
ZNF32	0.360374	3.48628	3.67557	0.00595422	0.0488074	-2.90123
RRAGC	0.398499	4.85058	3.67403	0.0059677	0.0488917	-3.17508
CCDC109B	0.345965	6.2296	3.67354	0.00597201	0.048893	-3.28915
DYNLT3	0.399568	3.02922	3.67329	0.00597425	0.048893	-2.80394
TTYH3	-0.289204	5.6796	-3.67278	0.00597873	0.0489036	-3.26379
POP7	-0.360701	3.72238	-3.67199	0.00598566	0.0489191	-2.95339
ID2	-0.428578	5.8463	-3.67183	0.00598703	0.0489191	-3.27374
TNFRSF10A	0.562619	1.62005	3.66902	0.00601183	0.0490956	-2.53577
SFXN5	-0.331308	4.47718	-3.66833	0.00601795	0.0491193	-3.11577
ARNT	-0.24179	6.33301	-3.66423	0.00605429	0.0493895	-3.30344
ARHGAP15	0.394534	6.82306	3.66243	0.00607031	0.0494503	-3.30683
ARFGAP3	-0.262977	5.77499	-3.66238	0.00607074	0.0494503	-3.28669
TRIM8	-0.370975	6.18057	-3.66213	0.00607296	0.0494503	-3.30271
ATP7B	-0.926373	-0.776811	-3.66194	0.00607466	0.0494503	-2.1663
DCBLD1	0.619815	1.39616	3.66093	0.00608376	0.0494791	-2.50882
RPN1	-0.257716	7.54071	-3.66083	0.00608466	0.0494791	-3.29397
CATSPERB	0.745786	0.226691	3.6602	0.00609028	0.0494985	-2.31723
CTNS	-0.391101	4.58234	-3.6582	0.0061082	0.0496178	-3.14921
LINC00865	0.947069	-0.976628	3.65782	0.00611162	0.0496192	-2.153
CYP2J2	-1.01888	-1.39905	-3.65658	0.00612282	0.0496721	-2.10353
PDLIM1	-0.720664	2.34908	-3.65637	0.00612463	0.0496721	-2.68215
RP11-475I24.3	-0.695513	0.739319	-3.65504	0.00613668	0.0497435	-2.40081
TIMM17B	-0.41905	4.6917	-3.65323	0.00615305	0.0498451	-3.17523
PVRL1	-0.410589	5.09052	-3.65261	0.00615864	0.0498451	-3.23502
FOXRED2	-0.41275	2.92115	-3.6523	0.00616144	0.0498451	-2.80866
RP11-326G21.1	0.770664	0.249765	3.65221	0.00616225	0.0498451	-2.33283
GCLM	-0.315589	4.43283	-3.65104	0.00617292	0.0498936	-3.13418
IL27RA	-0.317422	7.58266	-3.65083	0.00617475	0.0498936	-3.30822
ZNF493	0.417132	3.86689	3.64993	0.00618301	0.0499339	-3.02542
