# Supplementary material for: MyD88/CD40 signaling retains CAR T cells in a less differentiated state
Source: JCI Insight. 2020 Nov 5;5(21):e136093. doi: 10.1172/jci.insight.136093 (PMC7710311; doi:10.1172/jci.insight.136093)
Supplement: supplemental Table 3 [file jciinsight-5-136093-s045.xlsx]

## Sheet: CD8 - MC high
Gene	MC vs 41BB - logFC	MC vs 41BB - log2AveExpr	MC vs 41BB - P.Value	MC vs 41BB - FDR	MC vs CD28 - logFC	MC vs CD28 - log2AveExpr	MC vs CD28 - P.Value	MC vs CD28 - FDR
CCR4	3.17867	5.03777	6.24655e-09	8.65771e-05	2.98063	5.03777	1.03211e-08	1.07672e-05
NFKBIZ	2.39845	3.86186	4.72623e-08	0.000163764	3.55264	3.86186	1.56594e-09	5.42598e-06
ZC3H12A	1.57347	4.87743	1.29622e-07	0.000299427	2.21491	4.87743	4.23188e-09	7.33174e-06
VNN2	1.54504	2.68269	6.46753e-07	0.0005976	1.16392	2.68269	6.09736e-06	0.000543229
ITGA1	2.37995	5.25256	6.97419e-07	0.000604139	1.06785	5.25256	0.000555482	0.00969645
USP6NL	2.45239	-0.310656	8.91319e-07	0.000650193	4.4413	-0.310656	1.11399e-08	1.07672e-05
IRAK3	3.30722	-0.304958	1.87073e-06	0.000894082	4.07881	-0.304958	2.79418e-07	8.06819e-05
CD86	2.56059	1.57891	2.93944e-06	0.00104463	1.28476	1.57891	0.000711205	0.0113
FOXP3	1.36783	4.06128	4.02576e-06	0.00129761	1.19113	4.06128	1.31928e-05	0.000905206
TNFSF4	2.24807	4.78421	5.52085e-06	0.00145854	1.76753	4.78421	3.87667e-05	0.00176166
ABTB2	2.28753	3.56231	5.34686e-06	0.00145854	1.23627	3.56231	0.000876628	0.0128982
NCF2	1.90387	2.93359	6.96973e-06	0.00154144	2.33204	2.93359	1.14e-06	0.000183725
TNFSF15	2.54115	0.947179	7.00653e-06	0.00154144	1.94647	0.947179	2.8549e-05	0.00140315
STAT4	1.38247	6.43659	7.99461e-06	0.00160727	1.02013	6.43659	0.000112381	0.0034083
GPR55	1.72466	3.1937	8.66313e-06	0.0017153	1.92495	3.1937	2.51249e-06	0.000297634
CCNI2	1.5984	2.8576	2.23251e-05	0.00332717	2.4349	2.8576	4.66695e-07	0.000109608
P2RX5	1.88193	1.62577	3.96469e-05	0.00454138	2.38655	1.62577	4.82509e-06	0.000461212
GCNT2	1.85825	0.465578	4.2094e-05	0.00474328	1.87812	0.465578	2.79736e-05	0.0013847
RXRA	1.22811	1.59676	5.51813e-05	0.00568889	1.36354	1.59676	1.64795e-05	0.00101514
IGFBP5	4.03713	-3.05954	5.93708e-05	0.00587044	4.04984	-3.05954	5.7735e-05	0.00226281
IFI44L	3.4426	2.25088	6.1418e-05	0.00598913	8.15229	2.25088	1.05422e-05	0.000802832
SAMD4A	1.96509	0.396206	8.88387e-05	0.00746245	2.75922	0.396206	5.96376e-06	0.000540246
ACVR1C	2.11448	-0.678372	8.99902e-05	0.00749396	1.8992	-0.678372	0.0001714	0.00455971
MOB3B	1.72888	0.528341	0.00011567	0.00837749	1.65419	0.528341	0.000137371	0.00392571
RP11-445H22.3	1.17279	-0.19696	0.000150943	0.00986825	2.76832	-0.19696	1.97895e-07	7.16733e-05
CTD-3092A11.2	1.82979	-0.423233	0.000178169	0.0107835	1.69938	-0.423233	0.000246083	0.00563753
MTERFD3	1.13262	0.679117	0.000183322	0.0108583	1.01596	0.679117	0.000346045	0.00699152
RASGRP3	1.68329	2.06851	0.000196195	0.0110539	2.92397	2.06851	3.51102e-06	0.000380178
CMPK2	2.01506	3.58062	0.000195884	0.0110539	3.11105	3.58062	7.8542e-06	0.000647972
IL17RB	2.76645	-0.5631	0.000201745	0.0112749	2.30052	-0.5631	0.000488247	0.00890409
EGLN3	1.69075	3.06772	0.000226935	0.0118571	1.41915	3.06772	0.000551825	0.00964686
SOX4	3.84101	1.06242	0.000236745	0.0121081	4.98061	1.06242	4.11892e-05	0.00182391
GPR34	1.99293	-0.630787	0.000238876	0.0121721	1.27571	-0.630787	0.00343944	0.0331694
C15orf53	1.40058	-0.365139	0.000261534	0.0128541	2.43075	-0.365139	3.31702e-06	0.000373772
AF131217.1	2.7398	-2.78745	0.000289718	0.0139427	1.86157	-2.78745	0.00413274	0.0378488
MT2A	1.18223	6.01483	0.000309445	0.0142745	1.20264	6.01483	0.000253625	0.0057345
GNAL	1.97835	0.727662	0.000319182	0.014379	5.42024	0.727662	1.14095e-07	4.65107e-05
CALD1	3.458	-1.55562	0.000317731	0.014379	2.85052	-1.55562	0.000769381	0.0119402
KRT7	1.25805	4.4584	0.000336854	0.01459	1.48501	4.4584	7.98477e-05	0.00274613
MYO1B	1.76464	2.40664	0.00036331	0.0150375	3.7623	2.40664	7.50649e-07	0.000142521
FEZ1	1.93713	0.65817	0.000376898	0.0152743	4.26715	0.65817	5.11259e-07	0.000114291
IFIT1	4.25329	0.358034	0.000397914	0.0156679	5.77983	0.358034	0.000205895	0.00508682
TNFRSF11A	1.05515	4.13015	0.000479667	0.0167461	1.18397	4.13015	0.000181611	0.00470805
DDX60L	1.47218	3.90442	0.000494144	0.0170369	1.65514	3.90442	0.000187766	0.00478389
SMPD3	1.42307	1.14935	0.000505286	0.0171054	3.64939	1.14935	1.45168e-06	0.000207425
EPSTI1	1.87725	3.59512	0.000503695	0.0171054	4.20853	3.59512	3.24962e-06	0.000369179
AC004041.2	2.18967	-2.88537	0.000499736	0.0171054	2.44718	-2.88537	0.000203641	0.00505818
RLN2	1.28773	-0.867667	0.000531899	0.0174467	1.24193	-0.867667	0.000573522	0.00982847
ACKR3	1.27569	0.903623	0.000545089	0.0176931	1.63887	0.903623	6.2248e-05	0.00235084
C4orf26	2.24178	-1.16925	0.000547624	0.0177188	4.29014	-1.16925	4.25148e-06	0.000436212
DDX60	2.06992	4.69759	0.000560349	0.0180142	2.88875	4.69759	4.7363e-05	0.00200749
NLRP3	1.56118	-1.36303	0.000599412	0.0185254	1.74642	-1.36303	0.000227054	0.00537026
TMEM55A	1.04132	0.498312	0.000627357	0.0188114	1.28411	0.498312	0.000111023	0.00338194
GALNT3	1.50644	2.39261	0.000640385	0.0189652	1.36612	2.39261	0.00112111	0.0152789
BASP1	2.61934	-0.955677	0.000699462	0.0201918	8.27857	-0.955677	2.95428e-07	8.28888e-05
DNAJC5B	2.70987	-2.48148	0.000707811	0.0202691	5.74776	-2.48148	2.44321e-06	0.000296116
RGS9	1.14081	2.3359	0.000841274	0.0219765	1.42475	2.3359	0.000143311	0.00404539
MAN1C1	1.77212	2.02202	0.000885169	0.0222658	1.62056	2.02202	0.00122066	0.0161281
RSAD2	2.80162	2.4986	0.00089073	0.0223097	4.7235	2.4986	0.000107739	0.00331099
SOWAHA	2.51389	-2.33815	0.000902548	0.0224121	2.58192	-2.33815	0.000710186	0.0113
IFI27	2.14821	-1.16056	0.0010024	0.0234614	4.19157	-1.16056	2.05814e-05	0.00113197
RHOU	1.39641	2.03775	0.0010275	0.0236626	1.4151	2.03775	0.000726997	0.0114372
C1orf162	1.32293	2.30288	0.00106758	0.0241252	1.4227	2.30288	0.000536435	0.00944726
CLEC12A	1.13322	-0.477486	0.00125127	0.0261319	1.7212	-0.477486	5.54344e-05	0.00220782
CCL17	3.94763	-1.08928	0.00136158	0.0271178	3.38899	-1.08928	0.00244898	0.026204
MX1	2.02339	5.38493	0.00160493	0.0292124	4.97988	5.38493	2.94251e-06	0.000337052
ALOX5	1.35596	1.03085	0.00173729	0.0301361	1.24468	1.03085	0.00180357	0.0212203
NEXN	1.65213	0.238206	0.00209958	0.0331061	1.93864	0.238206	0.000717062	0.0113583
SYDE2	1.64528	-1.10827	0.00229126	0.0347533	2.36182	-1.10827	0.000190087	0.00482529
LGALS9	1.23382	3.53893	0.00237983	0.0354492	2.38475	3.53893	2.29718e-05	0.00120147
IFIT3	3.21682	1.50685	0.00244067	0.0357574	4.35871	1.50685	0.000984422	0.0139796
MCOLN3	1.31692	-0.874137	0.00253718	0.0362155	1.11557	-0.874137	0.00518967	0.0446208
IFI44	1.64804	3.87389	0.00256089	0.0363733	3.47004	3.87389	1.67962e-05	0.00101873
RP11-439M11.1	2.25046	-2.76354	0.0025603	0.0363733	2.36781	-2.76354	0.00147769	0.0184014
SAMD9L	1.69679	5.48245	0.00269259	0.0370356	2.01321	5.48245	0.000824678	0.0124771
DDX58	1.00902	4.32857	0.00291856	0.0382337	1.33119	4.32857	0.000399905	0.00781761
SOAT2	1.11845	0.446773	0.00302391	0.038894	1.60226	0.446773	0.000249026	0.00567681
IL13	3.42474	4.61087	0.00314983	0.0392715	3.95931	4.61087	0.00115592	0.015584
FRRS1	1.06523	-0.454275	0.00322522	0.0398466	1.51449	-0.454275	0.000261247	0.00583072
IFIT5	1.11289	3.77743	0.00334232	0.0406	1.55685	3.77743	0.000314594	0.00658651
IL6	2.47597	-3.07992	0.00343427	0.041256	5.92814	-3.07992	5.1214e-06	0.000482875
IGFBP3	1.21745	0.261945	0.00377467	0.0432014	1.36142	0.261945	0.00163268	0.0197116
GNAO1	1.01939	1.52941	0.00405516	0.0447133	2.85864	1.52941	2.16356e-06	0.000277657
PRKG2	1.8764	-2.64678	0.00407623	0.0448385	2.1483	-2.64678	0.00145475	0.0181938
AC012363.4	1.4317	-1.60559	0.00482278	0.0484829	1.77408	-1.60559	0.00119905	0.0159032
HERC5	1.17929	4.54571	0.00499327	0.0492225	2.26619	4.54571	4.57079e-05	0.00194329
RASSF4	1.1565	1.73615	0.00501397	0.0493143	2.14863	1.73615	5.02421e-05	0.00209746
LINC00158	1.57371	-2.53768	0.00515949	0.0498281	2.42835	-2.53768	0.000259231	0.00580443

## Sheet: CD8 - MC low
Gene	MC vs 41BB - logFC	MC vs 41BB - log2AveExpr	MC vs 41BB - P.Value	MC vs 41BB - FDR	MC vs CD28 - logFC	MC vs CD28 - log2AveExpr	MC vs CD28 - P.Value	MC vs CD28 - FDR
PITPNM2	-1.68558	4.94852	4.45297e-08	0.000163764	-1.88904	4.94852	1.21944e-08	1.07672e-05
PTMS	-1.62574	6.08844	4.2185e-08	0.000163764	-1.23551	6.08844	7.41465e-07	0.000142521
LAG3	-1.66739	8.06481	3.80511e-07	0.000519971	-1.46198	8.06481	1.443e-06	0.000207425
CCL4L2	-3.37715	2.66253	3.58386e-07	0.000519971	-2.85059	2.66253	2.02543e-06	0.000267357
KIAA1324	-2.20248	2.4352	4.50191e-07	0.000519971	-1.74648	2.4352	4.75566e-06	0.000458507
GZMB	-2.08763	11.6942	5.81613e-07	0.000596029	-1.4209	11.6942	2.45449e-05	0.00125532
ADTRP	-2.04788	2.558	8.22715e-07	0.000650193	-1.00691	2.558	0.000584589	0.00997018
LBH	-1.55186	6.98386	1.20492e-06	0.000795249	-1.26745	6.98386	8.83242e-06	0.000712373
UBASH3B	-1.14083	6.41894	1.78498e-06	0.000885668	-1.77229	6.41894	1.78025e-08	1.23371e-05
SMOX	-1.25099	4.57389	1.6449e-06	0.000885668	-1.85264	4.57389	2.61781e-08	1.57752e-05
EMP1	-3.35377	3.86544	2.4311e-06	0.000991031	-3.39121	3.86544	2.12663e-06	0.000275697
ADD2	-2.27118	2.76402	2.39288e-06	0.000991031	-1.97109	2.76402	9.53154e-06	0.000746368
CCL4	-3.1434	7.40979	2.33397e-06	0.000991031	-2.47315	7.40979	2.32829e-05	0.00121108
CCL4L1	-3.38945	3.08937	3.33061e-06	0.00112591	-2.82718	3.08937	1.92235e-05	0.00109196
TJP2	-1.46905	4.12618	4.7673e-06	0.00143641	-1.65004	4.12618	1.39924e-06	0.000206313
RUSC2	-2.10014	2.21399	6.22296e-06	0.00146187	-1.8752	2.21399	1.81592e-05	0.00104869
PTCH1	-2.25966	3.24772	6.73947e-06	0.00154144	-2.00421	3.24772	2.09454e-05	0.001134
HAVCR2	-1.02266	7.31505	7.7849e-06	0.00160727	-1.39867	7.31505	3.39293e-07	9.06521e-05
GPR56	-2.22479	4.17627	1.10909e-05	0.00210576	-1.50476	4.17627	0.000376972	0.00752455
ITGAX	-1.47711	4.66433	1.36587e-05	0.00240439	-1.50381	4.66433	1.11319e-05	0.000812311
IFITM10	-3.72881	-0.944804	1.4187e-05	0.00240439	-3.37086	-0.944804	3.684e-05	0.00168516
MB	-3.58382	1.54418	1.3936e-05	0.00240439	-2.70005	1.54418	0.000183278	0.00472162
C4orf48	-1.30626	2.90763	1.6767e-05	0.002734	-1.06222	2.90763	0.00010752	0.00331099
GBP2	-1.23746	7.67046	1.71433e-05	0.00276287	-1.01125	7.67046	0.000105713	0.00327658
MAP3K6	-1.56303	1.63108	2.04911e-05	0.00315564	-1.19653	1.63108	0.000222752	0.00530471
CCL3	-2.50613	7.56758	2.38968e-05	0.00348642	-1.62817	7.56758	0.000898227	0.0130909
ACVR2A	-1.31752	0.970439	2.5829e-05	0.00365151	-1.08747	0.970439	0.000140315	0.00397703
ZSWIM6	-1.5081	3.17604	2.87163e-05	0.00386498	-1.08643	3.17604	0.000489016	0.00890638
APOBEC3B	-1.0702	2.65915	3.13291e-05	0.00413544	-1.57509	2.65915	6.21937e-07	0.000130607
CD72	-1.81918	3.20305	3.32297e-05	0.00425624	-1.79985	3.20305	3.50623e-05	0.00163075
THBS1	-1.96625	1.2162	3.34726e-05	0.00425624	-1.25636	1.2162	0.00146056	0.0182373
POU2AF1	-2.32827	2.13851	3.58594e-05	0.00439834	-1.96349	2.13851	0.000161368	0.00435129
FAM109A	-1.28301	1.31212	3.76855e-05	0.0044672	-1.43629	1.31212	1.18291e-05	0.000823875
PDCD1	-2.30204	2.01323	8.77922e-05	0.00746245	-2.52995	2.01323	3.57025e-05	0.00164946
RAB38	-1.54465	2.10044	9.02952e-05	0.00749396	-2.49006	2.10044	8.07835e-07	0.000147324
IL10	-5.1784	-0.783815	0.000103685	0.00811908	-6.09679	-0.783815	2.25966e-05	0.00118632
CST7	-1.42302	5.76702	0.000112335	0.00837079	-1.64685	5.76702	2.93426e-05	0.00141311
CEP112	-1.62818	0.119201	0.000111082	0.00837079	-1.47428	0.119201	0.000251782	0.00570961
ITGA9	-3.35611	0.125543	0.000114425	0.00837749	-3.30777	0.125543	0.000128363	0.00372981
PRSS23	-3.26153	2.30225	0.00012974	0.00903617	-3.46	2.30225	7.57803e-05	0.00265106
SH2D4A	-1.61263	0.557707	0.000145332	0.0096668	-1.70175	0.557707	8.68554e-05	0.00290777
BRSK2	-3.5866	-3.04925	0.000158266	0.0101086	-3.92878	-3.04925	6.75701e-05	0.00245163
SVIL	-1.24176	3.41961	0.000163088	0.0102746	-1.24719	3.41961	0.000147282	0.00412389
LYPD3	-2.25623	0.327676	0.000164666	0.010327	-2.25538	0.327676	0.000155697	0.00428261
SLC12A8	-2.57758	-0.754764	0.000181778	0.0108174	-4.36485	-0.754764	1.06632e-06	0.000175943
ANKRD35	-1.16736	1.21934	0.000187339	0.0109415	-1.21784	1.21934	0.000120281	0.00357744
KIR3DX1	-1.64503	2.19767	0.000194465	0.0110539	-4.13873	2.19767	1.60036e-08	1.18992e-05
FGFBP2	-2.75053	3.73303	0.000205259	0.0113796	-2.67393	3.73303	0.000252112	0.00570961
RAB11FIP5	-1.648	1.80516	0.000216479	0.0117377	-2.31348	1.80516	8.50123e-06	0.000697201
AC069363.1	-2.19111	-1.07962	0.000221034	0.0117377	-2.80942	-1.07962	2.12773e-05	0.00114748
DPF3	-1.38225	3.00754	0.000263302	0.0128953	-1.18856	3.00754	0.000848229	0.0126779
C10orf54	-1.46676	6.57892	0.000280731	0.0136047	-1.4284	6.57892	0.000342447	0.00692892
KIFC3	-3.45378	-1.37286	0.000292117	0.0140095	-4.0464	-1.37286	6.93456e-05	0.00250004
AC006129.4	-1.71913	-0.00273456	0.000305275	0.0142461	-1.84765	-0.00273456	0.000157367	0.00429353
TBX21	-1.41432	6.50423	0.000305167	0.0142461	-1.38989	6.50423	0.000350021	0.00705582
VWA1	-2.83941	-0.648594	0.000307125	0.0142745	-2.98217	-0.648594	0.000196402	0.00493092
VAV3	-1.22129	1.82393	0.000341271	0.0146895	-1.87577	1.82393	5.74197e-06	0.000525477
CRIM1	-1.24078	4.72548	0.000357451	0.0150201	-1.81423	4.72548	1.11942e-05	0.000812311
FAM49A	-1.94204	-0.815348	0.000360858	0.0150201	-2.0781	-0.815348	0.000185246	0.00474585
SNX9	-1.05731	4.53758	0.000363462	0.0150375	-1.07659	4.53758	0.000304014	0.00644448
HDAC11	-1.24619	-0.308514	0.00038575	0.0154523	-1.31282	-0.308514	0.000222077	0.00529774
RCN3	-2.29673	0.00880443	0.000390056	0.0154905	-2.18323	0.00880443	0.000568433	0.00982107
TXNDC5	-2.30892	0.779769	0.000405174	0.0157748	-1.63868	0.779769	0.00491256	0.0429849
P2RX7	-1.12135	2.03927	0.000419688	0.0161132	-1.86036	2.03927	3.40098e-06	0.000377101
F5	-1.58301	4.85637	0.000488849	0.01692	-1.46958	4.85637	0.000858563	0.0127679
NRGN	-1.42781	0.501338	0.000512833	0.0172293	-1.03228	0.501338	0.00507529	0.043938
CRTAM	-1.45393	6.08235	0.000573305	0.0181002	-1.45204	6.08235	0.000572722	0.00982847
NKG7	-1.09153	8.56823	0.000599129	0.0185254	-1.24107	8.56823	0.000212963	0.00519335
CCND1	-1.73974	0.124283	0.000634458	0.0188948	-1.37723	0.124283	0.0033789	0.0327265
JAG2	-1.0455	2.47248	0.000738385	0.0205601	-1.68354	2.47248	9.33326e-06	0.000743442
GAS7	-2.25642	0.68787	0.000741564	0.0205973	-4.3785	0.68787	1.55286e-06	0.00021706
TNS3	-3.75412	-0.158636	0.000780323	0.0212064	-3.68448	-0.158636	0.000885736	0.0130046
GOLM1	-1.26315	2.41968	0.000804393	0.0216064	-1.41262	2.41968	0.000316773	0.00660554
KIAA0125	-3.358	-2.87913	0.000831608	0.0219545	-2.90284	-2.87913	0.00245214	0.026204
FAM166B	-2.0032	-1.35454	0.000861278	0.0221471	-2.01393	-1.35454	0.000771519	0.0119478
CD276	-1.85356	0.144175	0.000868282	0.0221628	-1.81824	0.144175	0.000972548	0.0138251
PLD1	-1.7278	-1.18838	0.000874081	0.0221733	-1.51364	-1.18838	0.00225892	0.0247108
SLC37A2	-1.58325	-0.474464	0.000901378	0.0224121	-4.04941	-0.474464	9.35804e-08	4.0532e-05
RAB36	-2.01522	-2.68589	0.000919421	0.0226944	-3.84759	-2.68589	1.36395e-06	0.000203273
SHISA2	-3.39384	-1.89022	0.000946972	0.0230974	-3.03392	-1.89022	0.00204821	0.0231551
RP11-435O5.5	-2.33302	-2.70732	0.00104841	0.0238604	-2.67579	-2.70732	0.000321691	0.00665468
MOXD1	-2.66419	-1.70795	0.00107223	0.0241252	-2.35311	-1.70795	0.00247416	0.0263986
PIK3AP1	-1.55995	3.96463	0.0011384	0.0247761	-1.5906	3.96463	0.000946379	0.0135644
AC007246.3	-1.3418	-0.503877	0.00119318	0.0254031	-1.85646	-0.503877	7.57561e-05	0.00265106
DOK5	-3.57265	-2.62874	0.00123212	0.0259532	-3.60089	-2.62874	0.00114814	0.0155555
UBXN10	-1.29272	0.737281	0.00138113	0.0272685	-1.64524	0.737281	0.000191381	0.00484925
MTSS1L	-1.16791	0.431608	0.00138548	0.0273087	-3.21125	0.431608	7.5795e-08	3.62248e-05
ARHGAP42	-2.91452	-2.45598	0.0014434	0.0277854	-4.4429	-2.45598	3.44779e-05	0.00161441
SNX18	-1.0442	5.60199	0.001512	0.0287383	-1.13472	5.60199	0.000796577	0.012186
SNHG9	-1.41024	1.34722	0.00153878	0.0288183	-1.49669	1.34722	0.000930963	0.0134268
KLRC1	-2.25027	3.16215	0.00158808	0.0291928	-3.84611	3.16215	1.58885e-05	0.000991955
TSPAN13	-1.61259	-1.14658	0.00163778	0.0292899	-1.77695	-1.14658	0.000741485	0.0116124
FCGRT	-1.46633	0.667969	0.0017442	0.0301695	-1.73528	0.667969	0.000428398	0.00816434
PRKAG2-AS1	-1.51941	-2.71198	0.00176008	0.0301915	-1.70156	-2.71198	0.000679713	0.0110185
TMEM238	-1.28543	1.19337	0.00184069	0.0308992	-1.20177	1.19337	0.0027458	0.0284802
CTBP2	-1.51004	-1.24988	0.00192952	0.0318402	-1.62167	-1.24988	0.00106747	0.01481
IGF2	-4.28954	-1.97536	0.00194606	0.0320495	-5.89546	-1.97536	0.000152802	0.00423567
LRRC16B	-1.90697	1.54277	0.00199023	0.0323281	-1.79379	1.54277	0.00294165	0.0296344
KRT18	-1.52991	-1.58601	0.00209602	0.0331061	-1.93642	-1.58601	0.000311022	0.00652159
GNLY	-1.58648	6.6547	0.00209454	0.0331061	-1.84763	6.6547	0.000673469	0.0109685
RHOB	-1.28162	2.47711	0.00213287	0.0334786	-2.26634	2.47711	1.67619e-05	0.00101873
RAMP1	-1.34293	3.05753	0.00214437	0.033621	-3.66017	3.05753	1.80361e-07	6.75622e-05
SPRY2	-2.58398	-1.2279	0.00221659	0.0341354	-4.58836	-1.2279	1.56899e-05	0.000988461
GIPC3	-1.0109	0.085837	0.00230938	0.0348663	-1.42407	0.085837	0.000126813	0.00371592
PPP1R26	-2.13801	-2.12002	0.00241356	0.0355871	-2.13482	-2.12002	0.00232169	0.0251396
ANKS1B	-2.53056	-3.09072	0.00242718	0.0356742	-2.27686	-3.09072	0.00478686	0.0420976
SHC4	-1.66446	1.88376	0.00257071	0.0363944	-1.8431	1.88376	0.00121996	0.0161281
TEAD3	-1.44289	-0.963336	0.00263925	0.0367777	-1.52133	-0.963336	0.0017379	0.0206935
SERPINE1	-1.7234	-1.23894	0.00272964	0.0371023	-1.52545	-1.23894	0.00565629	0.0472836
LILRB1	-1.60656	-0.367124	0.00276489	0.0372775	-2.55007	-0.367124	5.61455e-05	0.00222823
LINC00086	-1.56452	-0.838223	0.00280013	0.0374432	-2.37165	-0.838223	8.61124e-05	0.00288987
KCTD15	-1.51529	-0.644795	0.00281851	0.0375102	-2.47148	-0.644795	5.24338e-05	0.00213118
SGK223	-1.00591	4.21613	0.00283967	0.0376061	-1.32174	4.21613	0.000337779	0.00687463
HMOX1	-2.23883	-0.373701	0.00304405	0.0389456	-2.8947	-0.373701	0.000412967	0.00796068
DFNB31	-1.37957	0.175709	0.00306853	0.0389589	-1.59024	0.175709	0.00104806	0.0146138
FAIM3	-1.33366	3.77847	0.00312596	0.0392715	-2.22126	3.77847	4.44923e-05	0.00190549
LGALSL	-1.00233	0.122766	0.00317448	0.039425	-1.62419	0.122766	6.02309e-05	0.00230047
ANK1	-1.22868	1.61492	0.00381582	0.0434928	-1.36088	1.61492	0.00182158	0.0213522
TBXA2R	-1.92226	-1.10018	0.00400909	0.044524	-3.65397	-1.10018	1.76773e-05	0.00102944
NRN1	-1.24597	1.10551	0.00409082	0.0448699	-2.25147	1.10551	2.93633e-05	0.00141311
GZMH	-1.185	5.96818	0.00416005	0.0452932	-1.63939	5.96818	0.000383934	0.00761012
AIF1L	-1.22613	-0.817809	0.00422437	0.045635	-1.21871	-0.817809	0.0042327	0.0384943
C10orf67	-1.96266	-2.93826	0.00426003	0.0458147	-2.43715	-2.93826	0.000810817	0.0123373
LPHN2	-2.35055	-1.36857	0.0044723	0.0469197	-4.83416	-1.36857	1.00929e-05	0.000777151
FAM20C	-1.90707	-1.70915	0.00460744	0.0476916	-2.53315	-1.70915	0.000531811	0.0094163
SETBP1	-1.26638	3.50327	0.0048844	0.0487385	-1.97874	3.50327	0.000162419	0.00437112

## Sheet: CD4 - MC high
Gene	MC vs 41BB - logFC	MC vs 41BB - log2AveExpr	MC vs 41BB - P.Value	MC vs 41BB - FDR	MC vs CD28 - logFC	MC vs CD28 - log2AveExpr	MC vs CD28 - P.Value	MC vs CD28 - FDR
DENND5A	2.75285	5.9738	1.93163e-09	2.24563e-05	0.360818	5.9738	0.00485254	0.00827855
IRAK3	4.59318	0.744483	1.75722e-08	4.97644e-05	4.92853	0.744483	1.23491e-08	7.60129e-07
MYO1B	3.18362	2.34292	4.72134e-08	5.70792e-05	4.35587	2.34292	1.14081e-08	7.5422e-07
RP11-215G15.5	1.97453	4.19975	6.18274e-08	5.75222e-05	3.66814	4.19975	1.37313e-09	4.58334e-07
ULBP2	4.61333	1.37919	1.02887e-07	5.75876e-05	1.25876	1.37919	0.000116516	0.000331697
ZC3H12A	1.95016	5.12349	9.43794e-08	5.75876e-05	0.771063	5.12349	8.05634e-05	0.000244645
SLAMF7	2.81234	4.95247	1.57217e-07	5.83568e-05	2.17205	4.95247	7.86963e-07	7.18002e-06
PTPRK	2.75905	2.94677	1.67425e-07	5.92685e-05	2.36512	2.94677	3.74306e-07	4.40946e-06
FEZ1	4.87045	-0.674089	2.21101e-07	7.63608e-05	6.67076	-0.674089	1.17468e-07	2.21337e-06
MGLL	2.56168	1.2998	3.05088e-07	9.39142e-05	2.8065	1.2998	1.58804e-07	2.63002e-06
USP6NL	3.36974	0.119097	3.55054e-07	0.000102603	1.43415	0.119097	6.10194e-05	0.000193133
SMPD3	4.53457	2.1542	5.21973e-07	0.000121166	-4.62587	2.1542	1.05342e-09	4.58334e-07
MGAT4A	1.36943	5.54069	5.9998e-07	0.000134853	-0.614944	5.54069	0.000170866	0.0004559
ALCAM	1.86957	3.66599	1.09351e-06	0.000212111	2.48851	3.66599	1.56939e-07	2.61735e-06
KIAA1147	1.33338	6.24779	1.17671e-06	0.000220168	-0.0480535	6.24779	0.663978	0.70059
CCDC141	2.56184	1.95403	1.20532e-06	0.000221653	0.657155	1.95403	0.00526944	0.00890185
NLRC5	1.05758	7.31111	1.25336e-06	0.000227533	-1.09218	7.31111	8.86643e-07	7.7595e-06
PAQR8	1.62184	4.30236	1.50206e-06	0.000250226	-1.28542	4.30236	2.29007e-06	1.53584e-05
ACOXL	2.41924	-0.522238	1.56787e-06	0.000253397	4.73901	-0.522238	4.44847e-08	1.34213e-06
NFKBIZ	3.16758	4.91794	1.59562e-06	0.000253865	0.794667	4.91794	0.00714527	0.0116927
TNFRSF25	0.931697	5.8353	1.97659e-06	0.000291091	0.164842	5.8353	0.0711277	0.0935421
UNC119	0.966388	5.71549	2.11608e-06	0.000305752	0.155749	5.71549	0.0963278	0.123094
ITGA1	2.32378	3.7617	2.37714e-06	0.000330003	1.04476	3.7617	0.000357277	0.000850115
RHOBTB3	3.05932	0.650799	2.78885e-06	0.000376096	1.72417	0.650799	7.32198e-05	0.000225341
IL17F	4.81353	-1.8617	4.21672e-06	0.00049346	8.40266	-1.8617	4.27688e-07	4.79119e-06
VNN2	2.41978	2.68943	4.88719e-06	0.000536455	-0.842215	2.68943	0.001406	0.00277399
C1orf162	1.73749	2.74306	5.35262e-06	0.000563887	-3.63876	2.74306	1.03247e-09	4.58334e-07
PDE7A	1.00356	5.9636	5.63876e-06	0.00057812	-0.223466	5.9636	0.0495652	0.0673619
NCOA1	0.697574	6.27738	5.86704e-06	0.00058096	1.24699	6.27738	5.52278e-08	1.48472e-06
CCR4	1.40914	7.37276	6.20969e-06	0.000606409	1.82513	7.37276	7.93248e-07	7.2234e-06
DNAJA4	0.794254	4.74971	7.53626e-06	0.000710034	1.42598	4.74971	8.29032e-08	1.8172e-06
RAB7L1	0.739323	5.92697	7.75913e-06	0.000711099	-0.851099	5.92697	1.93717e-06	1.34925e-05
SOX4	4.37452	1.89382	8.14012e-06	0.000727521	5.1111	1.89382	5.31588e-06	2.83941e-05
STAT5B	0.653417	7.67422	8.13123e-06	0.000727521	0.0140795	7.67422	0.841938	0.862027
AHRR	0.694399	5.32148	8.61571e-06	0.000748457	0.103763	5.32148	0.182338	0.219009
MT2A	1.6724	6.45143	9.7554e-06	0.000798476	2.17942	6.45143	1.25145e-06	9.95524e-06
CASZ1	2.03954	3.39697	1.06767e-05	0.000858987	0.554497	3.39697	0.0188879	0.0280377
ETS2	1.26948	5.39654	1.15163e-05	0.000902874	1.65936	5.39654	1.47791e-06	1.10259e-05
RP11-79H23.3	3.97892	-2.86547	1.16467e-05	0.000902874	-1.0827	-2.86547	0.0141934	0.0217133
ERAP2	1.33662	4.01012	1.20923e-05	0.00091806	-1.28158	4.01012	4.62812e-06	2.58619e-05
KRT7	2.8866	4.12663	1.24644e-05	0.000919247	1.48893	4.12663	0.000526756	0.00118182
NCF2	2.25078	3.96063	1.24159e-05	0.000919247	-0.298043	3.96063	0.175863	0.211951
CD44	0.884916	8.90564	1.5557e-05	0.00103909	-0.388695	8.90564	0.00443197	0.00763184
CTD-3092A11.2	2.50146	-0.327176	1.61882e-05	0.00106123	-1.04752	-0.327176	0.00123802	0.00248462
NEXN	3.25107	0.541669	1.6185e-05	0.00106123	-0.314936	0.541669	0.279964	0.322589
ACKR3	2.71339	0.944653	1.66193e-05	0.00107949	-1.37388	0.944653	0.000235379	0.000597414
DDHD1	0.774343	5.72147	1.7677e-05	0.00112185	0.697649	5.72147	3.68443e-05	0.000127069
AIF1	1.10892	3.55199	1.93775e-05	0.00118	1.7631	3.55199	7.11439e-07	6.7747e-06
DDX60	3.68865	5.05383	1.96316e-05	0.00118797	-1.98106	5.05383	0.000157993	0.000427105
RP11-445H22.3	3.57787	-0.0478312	2.09607e-05	0.00123155	-2.65299	-0.0478312	4.80777e-06	2.65191e-05
LRMP	0.889485	4.45163	2.10779e-05	0.00123332	-0.589559	4.45163	0.000228253	0.00058183
GBP1	1.79316	7.28442	2.29035e-05	0.00126798	-1.35342	7.28442	0.00015672	0.000424152
IGFBP5	5.3177	-2.90656	2.56661e-05	0.0013346	1.33514	-2.90656	0.0359549	0.0504016
NCOA7	0.875941	5.33088	2.58249e-05	0.0013346	0.583756	5.33088	0.000428507	0.000992745
P2RX5	1.27488	3.76833	2.59331e-05	0.00133532	2.75837	3.76833	1.62185e-07	2.65496e-06
DDX60L	2.63291	3.86463	2.63173e-05	0.00134532	-2.32527	3.86463	5.32069e-06	2.83984e-05
PIGX	0.584923	5.26631	2.68389e-05	0.00136663	0.540873	5.26631	4.50985e-05	0.000149817
EGLN3	1.88773	3.31928	2.73823e-05	0.00137983	-1.60789	3.31928	1.31068e-05	5.64969e-05
FKBP5	0.806927	6.74907	2.91915e-05	0.00143525	0.683532	6.74907	9.82995e-05	0.000288242
MOB3B	1.89489	0.714324	3.04806e-05	0.00146307	2.22619	0.714324	1.01141e-05	4.64233e-05
CD274	1.04331	4.42746	3.475e-05	0.0016402	1.1446	4.42746	1.62564e-05	6.64139e-05
FAM129A	0.945013	7.22904	3.56838e-05	0.0016676	-0.469136	7.22904	0.00385676	0.00674302
ESM1	3.06319	-2.07906	3.92229e-05	0.00177443	0.776778	-2.07906	0.0451954	0.0620003
UXS1	0.757266	5.58367	3.94835e-05	0.00178053	-0.276314	5.58367	0.0179374	0.0267926
TNIK	1.0038	6.00015	4.96145e-05	0.00211609	-0.356995	6.00015	0.0233573	0.0340547
STAT5A	0.753277	7.84185	5.01559e-05	0.00213276	1.45256	7.84185	2.83441e-07	3.70593e-06
CLIC5	1.21758	2.40315	5.81099e-05	0.00230202	-0.985682	2.40315	8.76025e-05	0.000262141
GRAP2	1.10545	6.41878	5.77832e-05	0.00230202	-0.848079	6.41878	0.000316721	0.000766366
LY75	2.07706	3.67781	5.86885e-05	0.00230202	0.168426	3.67781	0.499484	0.542302
PIK3R5	1.3395	6.31568	5.83022e-05	0.00230202	-0.233989	6.31568	0.220087	0.25953
THEMIS	1.0677	5.79835	5.86158e-05	0.00230202	-1.385	5.79835	4.97077e-06	2.70927e-05
MAPKBP1	0.634343	5.33796	6.31136e-05	0.00240286	-0.202134	5.33796	0.0414649	0.0574223
TRAF4	0.956926	6.50393	6.48417e-05	0.00244861	3.13179	6.50393	6.83949e-09	6.15378e-07
CMPK2	3.66117	4.03846	6.69021e-05	0.00247575	-0.952345	4.03846	0.0224937	0.0329055
CYB5B	0.549762	6.97098	6.82867e-05	0.00251153	1.10786	6.97098	2.80354e-07	3.68599e-06
GCH1	0.870464	5.81434	6.97391e-05	0.00253936	0.428791	5.81434	0.00634603	0.0105099
IFIT5	2.31071	3.99508	7.24968e-05	0.00259545	-1.09247	3.99508	0.00213506	0.00401227
EPSTI1	3.92225	4.84498	7.41935e-05	0.00262645	-1.42786	4.84498	0.0051746	0.00875939
SMARCA2	0.729089	7.29929	7.65045e-05	0.00266824	-0.649202	7.29929	0.000169261	0.00045213
FAR2	1.00971	3.87692	7.90588e-05	0.00272378	-0.344426	3.87692	0.0269301	0.0388162
CAMK4	0.625625	6.84412	8.91012e-05	0.00297564	-0.901019	6.84412	4.97758e-06	2.71087e-05
IFI44	3.63958	4.04875	8.95224e-05	0.00298268	-0.936977	4.04875	0.0289147	0.0414195
DPP4	1.0759	8.31499	9.39937e-05	0.00305297	-0.342684	8.31499	0.0573281	0.0769008
IRF2BPL	0.809389	5.71984	9.42765e-05	0.00305297	-0.564688	5.71984	0.000886482	0.00185333
TNFSF15	2.85979	1.11071	9.98156e-05	0.00315489	0.320448	1.11071	0.355926	0.400088
MX1	4.59506	6.46136	0.000106272	0.00332186	-0.540493	6.46136	0.362021	0.405972
USP18	3.42087	4.28784	0.000108498	0.00336177	0.834278	4.28784	0.0660575	0.0875099
FLVCR2	1.00884	1.31296	0.000118209	0.00358569	2.76246	1.31296	1.37828e-07	2.43955e-06
SEC61B	0.528675	6.93667	0.000118016	0.00358569	1.32351	6.93667	8.8546e-08	1.8826e-06
MIIP	1.02588	5.40882	0.000131783	0.00384752	1.0424	5.40882	0.000111245	0.000319542
IGFBP3	2.92966	1.75258	0.000135571	0.00394185	-0.793314	1.75258	0.0362004	0.0507171
TMED8	0.594795	5.96437	0.000141763	0.00405528	1.60643	5.96437	6.65401e-08	1.63012e-06
ALG2	0.715136	5.32588	0.000150978	0.00419185	1.19808	5.32588	3.22413e-06	1.96981e-05
EMILIN2	0.800785	4.28765	0.000157125	0.00428689	0.851015	4.28765	9.4512e-05	0.000279509
RDX	0.561196	5.44152	0.000170749	0.00450242	1.66739	5.44152	4.27902e-08	1.31149e-06
EMB	0.682817	6.53849	0.000181624	0.00470164	-1.51005	6.53849	3.16263e-07	3.99134e-06
PRDM8	1.12503	3.31211	0.000186888	0.0047887	0.698449	3.31211	0.003036	0.00546318
INSIG1	1.17915	5.10871	0.000189821	0.00483049	1.01661	5.10871	0.000469891	0.00107421
GOLGA7B	1.25493	2.81876	0.000198603	0.00493371	-3.87367	2.81876	3.41975e-09	5.32642e-07
TP53BP2	0.578314	5.27035	0.000202189	0.00496774	0.122192	5.27035	0.214351	0.253378
NEK7	0.653046	5.90173	0.000223318	0.00537786	0.858749	5.90173	2.9811e-05	0.000107192
CEP135	0.75411	4.40558	0.000251907	0.00571569	0.787663	4.40558	0.000171078	0.000456294
APBB1IP	0.522652	6.11518	0.00025537	0.00572723	-1.22891	6.11518	2.73796e-07	3.64435e-06
IFI44L	8.33022	2.69467	0.000265453	0.00580222	-1.53748	2.69467	0.00567068	0.00950147
CALD1	2.11253	0.759726	0.000267558	0.00582671	2.89829	0.759726	4.38609e-05	0.000146375
PIK3CD	0.482611	8.92052	0.00027248	0.00588801	0.140915	8.92052	0.118825	0.148794
MAP3K5	0.643614	4.59905	0.000294144	0.00616525	-0.526801	4.59905	0.000732947	0.00157417
MT1G	1.34323	-0.416623	0.000305751	0.00626326	3.09237	-0.416623	1.58759e-06	1.16237e-05
MARCKSL1	0.75715	4.53556	0.000320543	0.00643813	0.801148	4.53556	0.000201643	0.000523046
PTP4A3	1.21878	4.74056	0.000320307	0.00643813	1.82461	4.74056	2.05173e-05	8.01006e-05
TNIP1	0.741724	8.26428	0.000369733	0.00712301	1.04029	8.26428	3.16871e-05	0.000112482
CACNA1D	2.33856	0.135495	0.000373859	0.00716352	5.48019	0.135495	1.05969e-05	4.814e-05
HTATIP2	0.516651	5.04353	0.000380319	0.00721893	0.183479	5.04353	0.0715519	0.0940476
CD48	0.562836	7.90907	0.000406939	0.00752253	-0.971154	7.90907	7.0395e-06	3.52348e-05
RASGRP3	2.11355	3.1918	0.000451525	0.00802207	-0.738127	3.1918	0.0397846	0.0553241
TTC32	0.84063	2.5258	0.000468708	0.00816751	0.00613052	2.5258	0.966651	0.971315
RGS14	0.400302	6.21068	0.000510238	0.0086114	-0.910819	6.21068	8.71704e-07	7.67143e-06
AGPAT3	0.666492	7.11879	0.000529419	0.00881949	0.491896	7.11879	0.00352855	0.00623892
USP41	3.12817	0.617286	0.000656	0.0101964	0.716078	0.617286	0.16851	0.203923
PARP12	1.56435	5.66255	0.000666584	0.0102932	-0.853776	5.66255	0.0141372	0.0216321
IL17RB	2.78969	4.19187	0.000669364	0.0103024	2.95516	4.19187	0.000472897	0.00107951
GCNT2	1.36042	1.20276	0.000677054	0.0103756	-0.580506	1.20276	0.0322444	0.0456901
UBE2L6	0.956179	7.54066	0.000681688	0.0104128	-0.47164	7.54066	0.031183	0.044328
SLC18B1	0.980826	2.58427	0.00073099	0.0109114	-1.13859	2.58427	9.60708e-05	0.000283114
EZH2	0.41339	6.55121	0.000757092	0.0111555	2.51757	6.55121	6.33396e-10	4.44011e-07
TMEM64	0.574381	4.23256	0.000848765	0.0121584	0.79172	4.23256	9.09853e-05	0.000270719
GBP3	0.702567	4.9803	0.000870911	0.0123403	-1.22307	4.9803	8.86039e-06	4.21017e-05
B4GALT5	0.597321	5.53937	0.000944415	0.0128645	1.5262	5.53937	1.0533e-06	8.81486e-06
RSAD2	4.74658	3.77926	0.0010853	0.0140089	-3.11876	3.77926	0.000261898	0.000654862
ADAMTS4	1.94725	-0.311466	0.00109571	0.0140907	-0.894944	-0.311466	0.0256133	0.0370691
RGL4	0.991933	3.29444	0.00128005	0.0155051	-1.80013	3.29444	4.97175e-06	2.70927e-05
PREX1	0.616459	8.16018	0.00133613	0.0159256	0.0115838	8.16018	0.931848	0.94122
PRKCD	0.607921	5.48888	0.00135833	0.0160551	0.335477	5.48888	0.0292265	0.0418112
CASP7	0.616795	5.41822	0.00141434	0.0164156	0.348456	5.41822	0.0270958	0.0390391
CHDH	2.21157	3.32443	0.00142869	0.0165053	2.96506	3.32443	0.000332821	0.000800262
PMAIP1	0.889094	4.53203	0.00152912	0.0171301	2.3636	4.53203	2.57995e-06	1.67272e-05
SAMD4A	1.82638	0.998148	0.00168884	0.0183671	1.48548	0.998148	0.00436546	0.00752647
TRIM22	0.579669	7.18686	0.00171183	0.0185034	-2.62375	7.18686	1.46038e-08	7.95331e-07
CYSLTR1	0.6074	4.78895	0.00196313	0.0203052	-1.2698	4.78895	5.5842e-06	2.94497e-05
TRAF3IP2	0.626157	4.60829	0.00199831	0.0205356	-0.317848	4.60829	0.0441918	0.0607354
PAK3	2.02101	-1.94372	0.00205139	0.0208826	1.73656	-1.94372	0.00416486	0.00721952
GAL3ST4	1.00635	0.551478	0.00222222	0.0218518	-2.88134	0.551478	1.91895e-07	2.91237e-06
SLC37A3	0.648197	4.60988	0.00226964	0.0221185	0.337889	4.60988	0.0481497	0.0656334
STAT4	0.526922	6.80731	0.00231858	0.0224717	-0.806797	6.80731	0.000124212	0.000349324
CEACAM1	0.992838	5.61505	0.00235312	0.0226668	-1.5334	5.61505	7.79197e-05	0.000237636
TMEM229B	1.01604	3.46819	0.00255867	0.0238832	-3.45501	3.46819	5.52773e-08	1.48472e-06
IFIT1	6.78309	1.0324	0.00266683	0.0244663	-2.71556	1.0324	0.0016641	0.00322393
EEF2K	0.426164	5.24902	0.00286136	0.0256436	0.806885	5.24902	3.82975e-05	0.000131084
IDH2	0.45561	7.95903	0.00294118	0.0260294	0.332152	7.95903	0.015824	0.0239364
ANXA2R	0.817877	1.81478	0.00327013	0.0279748	-4.18395	1.81478	2.21061e-09	4.58334e-07
TET3	0.487555	5.64047	0.0035074	0.0291289	0.261669	5.64047	0.0597555	0.079928
TGFBR1	0.599451	5.86995	0.0035516	0.0292728	-0.998657	5.86995	9.60132e-05	0.000283003
USP30-AS1	0.624778	2.68165	0.00365034	0.0297919	-0.945532	2.68165	0.000117845	0.000334608
PI4K2B	0.409518	5.67099	0.00373656	0.0301824	0.882401	5.67099	2.03174e-05	7.94077e-05
RAD50	0.466517	6.51363	0.00384188	0.0307572	1.07483	6.51363	1.23481e-05	5.39662e-05
POU2F2	0.395629	5.66894	0.00410313	0.0322064	0.639769	5.66894	0.000183687	0.000484879
AC002480.3	2.98312	-0.815879	0.00414782	0.0324313	-3.76181	-0.815879	5.19321e-05	0.000168738
FOXP3	0.874397	5.30094	0.00416695	0.032527	1.8793	5.30094	3.08081e-05	0.00010994
CISH	0.416623	8.89572	0.00454888	0.0342254	-0.638548	8.89572	0.000307393	0.000747756
LDB1	0.264134	6.67285	0.00476147	0.0353737	-0.284564	6.67285	0.00299065	0.00539254
CCR5	0.533801	4.53425	0.00517574	0.0373159	-2.85107	4.53425	7.13056e-09	6.15378e-07
ARL4A	0.682357	3.36125	0.00523264	0.0374822	-0.310902	3.36125	0.101503	0.129113
CTD-2521M24.9	0.694494	2.46112	0.00530992	0.0378402	-1.90354	2.46112	1.44522e-06	1.09096e-05
TPMT	0.496854	3.67336	0.00556528	0.0389928	-0.11067	3.67336	0.4112	0.455459
CTD-2587H19.1	0.924702	0.516747	0.00616226	0.0415938	-3.24826	0.516747	1.42596e-07	2.50206e-06
RASSF3	0.250874	5.79301	0.00617503	0.0415977	-1.2022	5.79301	5.00078e-08	1.42764e-06
KLF5	1.34942	1.83173	0.0064507	0.0427267	-1.2134	1.83173	0.00435333	0.00751012
CAMK2G	0.282589	5.22287	0.00651938	0.043017	-1.07482	5.22287	3.21237e-07	4.01984e-06
NMI	0.503503	5.60296	0.00666049	0.0435021	-0.540038	5.60296	0.00380831	0.00667233
IFIT3	4.92202	2.5929	0.00715757	0.0455307	-3.23504	2.5929	0.00129212	0.00257697
NFIX	0.983458	0.85694	0.00758783	0.0470419	0.756084	0.85694	0.0231537	0.0337926
RTP4	1.07214	3.12162	0.00758118	0.0470419	-1.76721	3.12162	0.000101202	0.000295396
P2RY8	0.546019	6.87592	0.00831416	0.0499273	-1.49054	6.87592	8.4633e-06	4.06239e-05
CD86	1.54995	1.57349	0.00850848	0.0506926	2.49294	1.57349	0.000832917	0.00175691
RP11-711M9.1	0.802105	-0.481362	0.00866537	0.051147	0.429844	-0.481362	0.0941653	0.120548
SCARB2	1.39149	2.71962	0.00886584	0.0518452	-2.08005	2.71962	0.000188833	0.000496172
GLRX	0.509976	4.96403	0.0091992	0.0530284	-1.01254	4.96403	7.74396e-05	0.000236324
PPP1R32	0.980445	-0.628325	0.00920132	0.0530284	-0.994377	-0.628325	0.00442808	0.00762608
ACSL5	0.287355	6.80375	0.00949924	0.0541067	0.0188763	6.80375	0.831248	0.853303
IPCEF1	0.756257	3.1829	0.010226	0.0567643	-2.08302	3.1829	3.3265e-06	2.01522e-05
MT1E	0.665105	3.37023	0.010409	0.0571726	2.01464	3.37023	1.36804e-05	5.83304e-05
EEA1	0.363078	3.96905	0.0113029	0.0602139	0.0574739	3.96905	0.612295	0.651642
DNAJA1	0.247075	8.09794	0.0115233	0.0609298	0.973271	8.09794	8.51477e-07	7.54501e-06
PSMB8	0.361161	8.61008	0.0116214	0.0611947	0.512363	8.61008	0.00162429	0.00315804
RP11-273G15.2	1.065	-0.676444	0.0125705	0.0645855	-1.16552	-0.676444	0.00379001	0.00664271
KLF3	0.75448	3.39017	0.0128947	0.0656324	-2.62418	3.39017	7.16799e-07	6.81657e-06
RBMS1	0.225682	6.20777	0.0134068	0.0672238	-0.880444	6.20777	1.03204e-06	8.72459e-06
XPO6	0.237851	7.98618	0.0140153	0.0691488	0.584959	7.98618	4.66942e-05	0.000154267
SPON2	0.580284	1.59114	0.0144314	0.0704296	-0.732578	1.59114	0.00255816	0.00470803
GPR55	0.549641	3.43343	0.0149303	0.0717559	0.340674	3.43343	0.0866281	0.111758
PLAU	0.8686	0.890211	0.0180852	0.0805556	-0.249852	0.890211	0.387394	0.431929
CCDC85B	0.2566	6.6497	0.0186562	0.0822964	0.584182	6.6497	0.000130049	0.000362998
PHF14	0.259674	5.23937	0.0204394	0.0872541	0.256807	5.23937	0.0207808	0.0306135
RAB21	0.250972	5.795	0.0206517	0.0878581	0.53663	5.795	0.000239518	0.000606829
ANKRD27	0.256245	5.5994	0.0233752	0.0950348	0.00291173	5.5994	0.975433	0.97882
ELF4	0.354189	6.47481	0.0237664	0.0961522	-0.625551	6.47481	0.000988781	0.0020395
TOX	0.907059	2.3458	0.024499	0.0978594	-0.505018	2.3458	0.129182	0.160542
KDM1B	0.256289	3.68842	0.0414207	0.136404	0.00539676	3.68842	0.959729	0.965594

## Sheet: CD4 - MC low
Gene	MC vs 41BB - logFC	MC vs 41BB - log2AveExpr	MC vs 41BB - P.Value	MC vs 41BB - FDR	MC vs CD28 - logFC	MC vs CD28 - log2AveExpr	MC vs CD28 - P.Value	MC vs CD28 - FDR
LAG3	-2.29052	5.09296	5.39585e-08	5.70792e-05	1.79244	5.09296	1.47638e-06	1.10259e-05
P2RX7	-2.61327	2.48716	9.63399e-08	5.75876e-05	-3.26934	2.48716	1.30385e-08	7.66077e-07
CTNS	-1.74573	4.70214	1.38822e-07	5.7797e-05	0.524891	4.70214	0.00199834	0.00378346
PITPNM2	-1.87858	4.7677	1.18756e-07	5.7797e-05	-2.42002	4.7677	1.32071e-08	7.72782e-07
RAMP1	-2.55693	4.41789	1.25265e-07	5.7797e-05	-1.61842	4.41789	5.60904e-06	2.95367e-05
TJP2	-1.77575	4.30924	1.39518e-07	5.7797e-05	-0.288434	4.30924	0.038274	0.0533635
HAVCR2	-2.08533	6.5447	1.60729e-07	5.83568e-05	-0.334812	6.5447	0.0373621	0.0522051
ADD2	-2.55048	2.49419	4.12832e-07	0.000112417	-0.512474	2.49419	0.0310211	0.0441156
PCSK6	-4.24019	1.80295	1.04739e-06	0.000208888	-1.39826	1.80295	0.00453889	0.00779511
IRF4	-0.877378	7.56435	1.18169e-06	0.000220168	2.31812	7.56435	4.24501e-10	4.44011e-07
IL10	-5.26914	0.708843	1.40541e-06	0.000245686	0.766672	0.708843	0.199941	0.238073
LGMN	-2.87386	0.90852	1.42322e-06	0.000245766	-2.36781	0.90852	6.97092e-06	3.50278e-05
MIR4435-1HG	-2.08973	4.4271	1.45822e-06	0.000248776	-0.225946	4.4271	0.258322	0.299921
CST7	-1.96524	4.91766	1.725e-06	0.000268418	0.0625382	4.91766	0.734833	0.766896
FAM3C	-1.04776	4.33026	2.60492e-06	0.000354669	0.691991	4.33026	0.000113502	0.000324882
LRRC8C	-1.1232	6.11983	3.37857e-06	0.000430996	-0.757646	6.11983	7.08376e-05	0.000218866
EMP1	-3.23378	2.46567	3.91332e-06	0.000478894	-1.55339	2.46567	0.00111242	0.00226417
ALS2CL	-3.58704	-0.51854	4.04013e-06	0.000488959	-7.76471	-0.51854	6.31672e-09	6.04356e-07
CEACAM21	-1.4091	3.81567	4.4697e-06	0.000517446	-2.64807	3.81567	1.9362e-08	9.01861e-07
LATS2	-1.59798	2.58296	4.49749e-06	0.000517446	-1.95575	2.58296	7.57291e-07	7.01323e-06
UBASH3B	-2.56164	4.72439	5.18286e-06	0.00055598	-0.202538	4.72439	0.471249	0.514923
SLA2	-0.854223	7.16017	5.23233e-06	0.000557066	-1.29998	7.16017	1.73491e-07	2.76026e-06
TIMP1	-1.22687	5.90861	5.42405e-06	0.000563887	-2.35235	5.90861	2.46262e-08	1.02561e-06
P2RX4	-1.02306	4.90606	6.03426e-06	0.000593369	-2.56847	4.90606	2.44297e-09	4.67466e-07
GPR56	-2.53612	3.13598	8.76778e-06	0.000752933	0.551431	3.13598	0.110083	0.13894
HOPX	-2.79092	4.79655	9.16122e-06	0.000776784	-1.06862	4.79655	0.0074032	0.0120716
IRAK1	-0.670373	7.27985	9.35872e-06	0.000784139	0.502711	7.27985	8.5706e-05	0.000257445
CHSY1	-0.711397	5.88366	1.05779e-05	0.000855906	-0.136804	5.88366	0.114119	0.143472
GZMB	-2.07531	9.09741	1.21241e-05	0.00091806	3.28354	9.09741	3.03001e-07	3.87466e-06
PTMS	-0.79464	4.52842	1.26237e-05	0.000926171	1.88069	4.52842	4.10524e-08	1.28323e-06
ARNT	-0.70888	6.0316	1.31733e-05	0.000956586	-0.728292	6.0316	1.04585e-05	4.77256e-05
CYP1B1	-3.00229	5.40969	1.46227e-05	0.00101999	-0.686547	5.40969	0.0832197	0.107763
IL1RAP	-1.31901	3.69174	1.50156e-05	0.00102716	0.671802	3.69174	0.00325015	0.00579332
ACVR1B	-0.970051	3.23247	1.60912e-05	0.00106123	-1.09235	3.23247	5.65956e-06	2.97584e-05
SCPEP1	-0.892368	3.29831	1.85698e-05	0.00115376	0.36574	3.29831	0.010032	0.0158485
PRSS23	-3.44746	2.10873	1.94167e-05	0.00118	0.8955	2.10873	0.10647	0.134874
HDAC5	-1.09954	4.25112	1.98644e-05	0.00119694	-1.11859	4.25112	1.63219e-05	6.65853e-05
CEBPA	-2.98501	-1.69718	2.15722e-05	0.00123785	-0.858544	-1.69718	0.0511999	0.0693529
FAIM3	-2.34347	4.3828	2.1835e-05	0.00123785	-3.80561	4.3828	4.00829e-07	4.6032e-06
PIK3AP1	-1.57652	1.19455	2.19612e-05	0.00123893	0.735276	1.19455	0.00755311	0.0122834
CRIM1	-2.30553	3.00577	2.24374e-05	0.00125579	-0.486284	3.00577	0.135262	0.167415
DSTYK	-0.949861	5.27511	2.31827e-05	0.00127235	0.298573	5.27511	0.0331018	0.0467739
KIAA1324	-1.36132	3.50717	2.42277e-05	0.00130443	-0.871656	3.50717	0.000644869	0.00140785
NOTCH1	-0.71008	7.34675	2.44405e-05	0.00130595	0.1058	7.34675	0.252286	0.29351
SLC16A7	-1.39565	3.49345	2.4402e-05	0.00130595	-1.37327	3.49345	2.59621e-05	9.60857e-05
PDCD1	-2.9204	3.63674	2.51194e-05	0.00132227	0.177736	3.63674	0.66621	0.702684
C12orf57	-0.652311	5.93335	2.7037e-05	0.0013673	-0.373012	5.93335	0.0013917	0.00274961
SFMBT2	-0.742304	5.30159	2.76423e-05	0.001388	-0.150874	5.30159	0.13817	0.170753
ANK1	-1.8642	3.25296	3.02292e-05	0.00146307	0.209419	3.25296	0.432914	0.47701
CRIP1	-0.792171	6.56618	3.32364e-05	0.00157401	-2.01067	6.56618	1.72488e-08	8.59126e-07
PRDM1	-1.27034	5.75415	3.51517e-05	0.00165365	0.394522	5.75415	0.0427409	0.0589989
TRAF5	-0.685697	5.17035	3.68766e-05	0.00170745	-2.26374	5.17035	1.73938e-09	4.58334e-07
HECA	-0.59803	5.65897	3.85219e-05	0.00175958	-1.76606	5.65897	5.20084e-09	5.71278e-07
SDCBP	-0.822132	5.52848	4.27364e-05	0.00189128	-0.942901	5.52848	1.4352e-05	6.04476e-05
LRRC8B	-0.94101	4.58588	4.41143e-05	0.00192649	0.298602	4.58588	0.0470166	0.0642496
AFAP1L2	-1.7566	2.18034	5.07716e-05	0.00213966	1.14971	2.18034	0.00274526	0.00500874
PELI1	-0.680904	4.62307	5.60517e-05	0.00226259	-0.549396	4.62307	0.000258636	0.000648192
SETBP1	-2.98188	1.21959	5.59236e-05	0.00226259	1.03739	1.21959	0.0663567	0.0878346
CD276	-1.64396	1.46	5.6629e-05	0.00227803	2.44939	1.46	2.53666e-05	9.45239e-05
ATP6V1C1	-0.65369	4.76539	6.19264e-05	0.00237636	-0.43706	4.76539	0.00102916	0.00211385
KLF9	-0.872736	4.12518	6.31259e-05	0.00240286	-1.51322	4.12518	6.75472e-07	6.52879e-06
PTPN6	-0.97129	7.44359	6.55077e-05	0.00245535	0.242261	7.44359	0.10695	0.135373
SLC12A6	-0.880488	4.68965	7.41611e-05	0.00262645	-1.58504	4.68965	6.18182e-07	6.14278e-06
AC006129.4	-3.35613	0.997185	8.57745e-05	0.00289273	-0.369494	0.997185	0.504037	0.546699
CD52	-0.75654	8.01204	8.55118e-05	0.00289273	-3.08961	8.01204	1.0071e-09	4.58334e-07
CTSW	-1.00585	5.56329	9.13845e-05	0.00301883	-2.36782	5.56329	9.0575e-08	1.9171e-06
KIFC3	-5.41459	-2.47808	9.38736e-05	0.00305297	-4.00763	-2.47808	0.000900863	0.00188034
LGALSL	-1.68394	0.7526	9.77676e-05	0.00310401	-0.294563	0.7526	0.285438	0.328415
GTF2I	-0.450199	7.11405	0.000133479	0.00388902	-0.452874	7.11405	0.000127005	0.000356011
PCDH12	-1.90267	-0.864095	0.000137834	0.00399943	0.79401	-0.864095	0.0405666	0.0562663
FKBP11	-0.738589	4.7615	0.000146429	0.00411395	-0.0178533	4.7615	0.881233	0.896169
NEDD9	-0.649201	5.93709	0.000153334	0.00422414	-0.705018	5.93709	8.19839e-05	0.000248266
PDE1B	-0.921155	3.40251	0.000162339	0.00434851	-0.286159	3.40251	0.0856476	0.110604
MAP3K6	-0.962853	2.35363	0.000165589	0.00440741	0.344698	2.35363	0.0622739	0.0829148
AC006129.2	-1.68846	2.79389	0.000173094	0.00454733	-3.00966	2.79389	1.50013e-06	1.11511e-05
CYP1B1-AS1	-3.59954	-2.42275	0.000181184	0.00469884	-2.59602	-2.42275	0.00180898	0.0034676
LINC00086	-2.21902	-0.312008	0.000184852	0.00475045	-4.59321	-0.312008	4.56153e-07	5.03048e-06
WSB2	-0.459168	5.87115	0.000187016	0.0047887	-0.311106	5.87115	0.00243124	0.00449723
ZNF853	-2.2009	-0.362028	0.000192275	0.00487051	-3.1453	-0.362028	1.06619e-05	4.8373e-05
SNX18	-0.941807	4.69949	0.000208486	0.00509873	-0.450005	4.69949	0.0179529	0.0268129
AC007246.3	-1.51031	-0.125469	0.000214382	0.00520694	0.485653	-0.125469	0.106769	0.135204
HEG1	-0.927251	7.16176	0.000227625	0.00545375	-0.912054	7.16176	0.000254528	0.000639481
CD28	-1.2631	6.06507	0.000251006	0.00571422	-0.740519	6.06507	0.0071718	0.0117307
SLC26A2	-0.706064	4.01132	0.000283424	0.00602475	-0.302653	4.01132	0.0346212	0.0487361
FMOD	-2.13664	-2.17361	0.000294889	0.00616525	5.39516	-2.17361	4.12209e-06	2.3679e-05
ZBED2	-1.00707	6.62484	0.00029799	0.00618741	6.88385	6.62484	1.60293e-09	4.58334e-07
MAPRE2	-0.475661	6.51884	0.000303486	0.00623711	-0.645923	6.51884	3.19006e-05	0.000112986
CXCR5	-1.17895	0.77137	0.000323798	0.00649214	1.61811	0.77137	0.000114255	0.000326772
APOBEC3B	-1.19338	2.33118	0.000353179	0.00688844	1.51078	2.33118	0.000223546	0.000571579
DOK5	-3.3189	-2.30592	0.0003716	0.00714927	1.16573	-2.30592	0.13292	0.164754
ARID3B	-0.780641	5.75587	0.000376864	0.00720161	0.52678	5.75587	0.00508565	0.00862946
ZNF697	-1.82266	-0.984392	0.000379816	0.00721893	1.83737	-0.984392	0.00136225	0.00269858
FGFBP2	-2.95189	1.06052	0.000388391	0.00729902	-1.71546	1.06052	0.0117594	0.0182941
MCL1	-0.439808	8.24711	0.000388858	0.00729902	-1.36297	8.24711	5.93257e-08	1.54234e-06
TM9SF3	-0.403825	6.24084	0.000397431	0.00738532	-1.07773	6.24084	1.92778e-07	2.91951e-06
CTSA	-0.40369	5.97933	0.000403935	0.00747749	-0.907736	5.97933	7.91357e-07	7.2152e-06
SEL1L3	-0.514189	6.75495	0.000416678	0.00764919	-1.13961	6.75495	9.5789e-07	8.24542e-06
CTSB	-0.437255	7.65044	0.000507622	0.00859417	-1.07225	7.65044	5.50407e-07	5.68359e-06
GBP2	-0.974407	7.53663	0.00053112	0.00883744	-1.74891	7.53663	7.08132e-06	3.54066e-05
KANK3	-1.27729	1.8841	0.00055142	0.00910036	-3.16025	1.8841	3.4625e-07	4.20109e-06
SLAMF6	-0.662699	4.69164	0.00058589	0.0094552	-1.15451	4.69164	8.48055e-06	4.0679e-05
RAB11FIP5	-0.765707	3.48979	0.000597534	0.00957135	-1.48702	3.48979	3.22738e-06	1.96981e-05
TSHZ3	-2.42234	-0.319601	0.000605373	0.00965324	-3.13875	-0.319601	8.4625e-05	0.000254793
RCN3	-1.51751	-0.170225	0.000617548	0.0097813	-0.390003	-0.170225	0.22672	0.266486
SLA	-1.38265	6.79194	0.000678599	0.0103828	-0.110214	6.79194	0.690293	0.725545
NDFIP1	-0.472148	6.87993	0.00069056	0.0104872	-0.249497	6.87993	0.0240166	0.0349548
SH3BGRL3	-0.378685	9.2225	0.000721043	0.0108042	-0.995294	9.2225	4.901e-07	5.26941e-06
OTUD1	-1.00595	3.62738	0.000814919	0.0117868	-1.46491	3.62738	4.71996e-05	0.000155574
CTD-2054N24.2	-2.10267	-0.594326	0.000821019	0.0118267	-1.57977	-0.594326	0.00496128	0.00843864
TPST2	-0.504225	4.83161	0.000820144	0.0118267	-0.822952	4.83161	2.16263e-05	8.33641e-05
IGF2R	-0.596293	7.80362	0.000868212	0.0123403	-0.357925	7.80362	0.0157523	0.0238457
MEF2A	-0.392198	4.96242	0.000884086	0.0123947	-1.22694	4.96242	1.17818e-07	2.21553e-06
RIN3	-1.27245	5.90597	0.000969542	0.0130625	-1.82811	5.90597	7.39091e-05	0.000227166
INSIG2	-0.507176	3.63066	0.000987321	0.0131767	-0.281301	3.63066	0.0247487	0.0359427
PTCH1	-1.7241	1.13025	0.00103231	0.0135223	-2.65419	1.13025	3.90291e-05	0.000133073
TNFRSF1A	-0.573533	4.99769	0.00104675	0.0136935	-0.539573	4.99769	0.00148854	0.00291813
TNS3	-2.86767	-0.3736	0.00108024	0.0139691	0.863821	-0.3736	0.249696	0.290693
SNX9	-0.657233	4.95467	0.00118497	0.0147314	1.0792	4.95467	5.95074e-05	0.000189269
ADTRP	-1.10057	3.26828	0.00124354	0.0152192	-0.598664	3.26828	0.0328529	0.0464501
GS1-251I9.4	-0.617018	3.50684	0.00126554	0.015408	-1.14878	3.50684	1.15245e-05	5.12683e-05
C10orf54	-1.40585	6.58198	0.00129838	0.0156441	-2.76563	6.58198	9.62947e-06	4.48941e-05
F5	-1.31351	4.93469	0.00132694	0.0158695	1.63551	4.93469	0.000730003	0.00156904
KIAA0247	-0.314886	6.7065	0.00138719	0.0161975	-0.45274	6.7065	0.000114404	0.000326999
AC112721.2	-2.53156	-2.59085	0.00146179	0.0166998	2.35551	-2.59085	0.00739804	0.0120656
CBLB	-0.610178	6.08248	0.00145743	0.0166998	-0.139619	6.08248	0.320703	0.364752
ITGB5	-3.32817	-0.373271	0.00146241	0.0166998	-1.92	-0.373271	0.0305028	0.043464
ACVR2A	-1.22063	1.23917	0.00146651	0.0167112	-2.99376	1.23917	1.2577e-06	9.97701e-06
SH3RF1	-1.70614	-1.10823	0.00150593	0.0169777	0.508171	-1.10823	0.246043	0.286756
ZNF229	-1.54293	-0.864948	0.00154159	0.0172289	-2.40399	-0.864948	5.63357e-05	0.000180887
C1orf198	-0.667648	2.91199	0.00156321	0.0173745	2.14147	2.91199	1.38687e-06	1.06324e-05
STXBP1	-0.690864	3.42848	0.00164016	0.0179984	0.205286	3.42848	0.229325	0.269124
PPP1R13B	-0.579675	2.98897	0.00164261	0.0180026	-1.69808	2.98897	3.5073e-07	4.23171e-06
C3orf14	-0.763488	1.63661	0.00165631	0.0181247	1.49189	1.63661	4.1406e-05	0.000139464
DPY19L1	-0.554862	3.83352	0.00170006	0.0184666	-0.780995	3.83352	0.000147912	0.000404176
FLT1	-1.04158	2.08612	0.00179579	0.0191047	3.16693	2.08612	8.38447e-06	4.03549e-05
VGLL4	-0.389588	5.66234	0.00183831	0.0194112	0.300716	5.66234	0.0085428	0.0137399
PFDN5	-0.350519	7.31293	0.00193812	0.0201747	-1.13556	7.31293	3.03091e-07	3.87466e-06
CST3	-1.67972	-1.29599	0.00218249	0.0216849	-3.61989	-1.29599	6.14179e-06	3.17516e-05
TGFBR2	-0.438268	6.47557	0.00233274	0.0225318	-1.57785	6.47557	1.54553e-07	2.60374e-06
IRAK2	-0.668567	3.3023	0.00233806	0.0225678	-0.863258	3.3023	0.000392633	0.000920935
ARHGAP21	-0.388526	4.64968	0.00246942	0.0233893	0.649656	4.64968	0.000102653	0.000298841
ADAM17	-0.430628	4.20215	0.00263282	0.0243029	-0.823102	4.20215	2.49935e-05	9.33547e-05
PPP1R26	-1.31402	-0.0795122	0.00274011	0.0249197	-0.36244	-0.0795122	0.29622	0.339277
SNHG14	-0.567263	3.5407	0.00283281	0.0255494	-0.839158	3.5407	0.000186582	0.000491351
HCST	-0.417783	5.92382	0.00292979	0.025991	-2.03287	5.92382	1.58196e-08	8.29653e-07
UAP1	-0.387153	4.72735	0.00298959	0.0263426	1.59288	4.72735	1.79339e-07	2.78752e-06
FMNL2	-1.22138	0.965063	0.00311903	0.0271621	1.25226	0.965063	0.00597918	0.00995507
CITED2	-0.555892	4.30656	0.00312573	0.0271788	-1.04535	4.30656	3.48445e-05	0.000121347
ARL3	-0.424532	3.82499	0.00315271	0.0273209	0.943456	3.82499	2.18646e-05	8.39942e-05
TNFAIP8L2	-0.46287	4.41214	0.00318378	0.0274393	-1.6455	4.41214	1.94469e-07	2.93257e-06
LCLAT1	-0.464757	3.91345	0.00329952	0.0281114	0.600189	3.91345	0.000933365	0.00193849
RNF19A	-0.532646	5.95824	0.00349753	0.0291152	0.667744	5.95824	0.000968691	0.00200272
ZNF275	-0.388159	5.33478	0.00351929	0.0291592	-1.43104	5.33478	1.96607e-07	2.94598e-06
LYPD3	-2.70609	0.0395793	0.00364202	0.0297583	-2.06762	0.0395793	0.0157646	0.0238566
SLC12A9	-0.330414	4.94003	0.00366897	0.0298578	-0.669437	4.94003	2.62443e-05	9.69781e-05
MOXD1	-2.60792	-1.82587	0.00371373	0.0300666	0.987815	-1.82587	0.232892	0.272721
FBXO11	-0.314789	4.7083	0.00435012	0.0334588	-0.737901	4.7083	1.03003e-05	4.7186e-05
SMCO4	-0.541116	3.48796	0.00444638	0.0337993	0.737909	3.48796	0.00103149	0.00211772
RAP1B	-0.345621	7.02484	0.00460013	0.034501	-0.113953	7.02484	0.2421	0.282593
BZW1	-0.283674	7.58043	0.00468426	0.0349284	0.739184	7.58043	6.06289e-06	3.13781e-05
FAM166B	-1.48095	-2.55496	0.00519147	0.0373723	0.436513	-2.55496	0.335317	0.379483
WDFY2	-0.334763	4.14416	0.00522038	0.0374545	-1.03247	4.14416	1.3301e-06	1.03201e-05
FXYD5	-0.283864	8.34794	0.00533092	0.0379326	-1.59051	8.34794	1.41535e-08	7.92616e-07
STXBP5	-0.312789	4.49636	0.00555716	0.0389684	-0.140166	4.49636	0.134304	0.166338
PRSS16	-1.33708	-1.72206	0.00593398	0.0408168	-3.17689	-1.72206	1.07336e-05	4.86673e-05
BBS12	-0.699902	1.2897	0.00596966	0.040915	-1.79598	1.2897	6.22767e-06	3.21218e-05
MAP4K3	-0.572852	1.63093	0.00616432	0.0415938	-0.372978	1.63093	0.0444791	0.0611124
CEP112	-1.10776	-1.26987	0.0062974	0.0422012	-0.705107	-1.26987	0.0505989	0.0686134
OTUD7B	-0.497439	4.63805	0.0065862	0.04325	0.55166	4.63805	0.0046156	0.00791437
VSIG10	-0.726129	1.77484	0.00716252	0.0455416	0.149017	1.77484	0.504654	0.547243
AEBP1	-0.547137	2.87235	0.007197	0.0456178	0.739305	2.87235	0.00191412	0.00364889
CD6	-0.418424	8.22354	0.00720876	0.0456178	-1.40057	8.22354	1.53249e-06	1.13435e-05
SIT1	-0.356349	6.92876	0.00729745	0.0459457	-1.3265	6.92876	6.27017e-07	6.20444e-06
TNFAIP8	-0.73638	6.82405	0.00734916	0.0461582	-1.25496	6.82405	0.000259609	0.00064994
JAG2	-0.57569	2.77713	0.00735919	0.0461907	-1.16892	2.77713	5.65966e-05	0.000181643
ANKH	-0.301759	5.3707	0.0076633	0.0473233	-0.774564	5.3707	1.19757e-05	5.26798e-05
ITGA3	-0.505504	4.006	0.00780359	0.0479595	-0.90764	4.006	0.000164229	0.000441268
HIPK3	-0.276676	5.56297	0.00797692	0.0485936	-0.862512	5.56297	2.75747e-06	1.75329e-05
NME7	-0.470572	2.69369	0.00833766	0.0499836	-0.734037	2.69369	0.000487199	0.00110841
HVCN1	-0.913104	3.1729	0.00902245	0.0523813	-2.11383	3.1729	2.54532e-05	9.47717e-05
INPP5A	-0.474907	2.8006	0.00905367	0.0525194	-0.883492	2.8006	0.000151377	0.000412211
ZSWIM6	-0.589398	2.7882	0.00927545	0.0533045	-0.432111	2.7882	0.0374533	0.052312
ASB13	-0.483913	3.13582	0.00943905	0.0538746	0.209162	3.13582	0.1969	0.234808
TXK	-0.997871	3.43584	0.00954751	0.0541982	-4.43383	3.43584	1.20431e-07	2.25271e-06
JAZF1	-0.609183	2.37918	0.00968051	0.0546555	-2.89793	2.37918	6.53796e-08	1.62979e-06
SLC35C2	-0.252557	5.3607	0.00987826	0.0553307	-0.416663	5.3607	0.000461061	0.00105692
FARP1	-1.20528	-1.85653	0.0102991	0.0569444	-1.67665	-1.85653	0.00134462	0.00266777
ZNF778	-0.477171	2.64473	0.0108487	0.05879	-1.07102	2.64473	4.63967e-05	0.000153363
GZMM	-0.283301	4.97496	0.0110731	0.0596181	-1.60177	4.97496	2.92392e-08	1.11595e-06
TEAD3	-1.1402	-1.42018	0.0111989	0.0599531	0.761042	-1.42018	0.0813138	0.105527
BCOR	-0.26316	7.03283	0.0119367	0.0623474	0.308832	7.03283	0.00519904	0.00879761
PPAPDC1B	-0.365827	3.87154	0.0127189	0.0650224	-0.184187	3.87154	0.149173	0.183072
ABCA2	-0.53449	5.65455	0.0132706	0.0668965	-1.76811	5.65455	3.66921e-06	2.17026e-05
CCNYL1	-0.44596	2.88357	0.0134467	0.0673283	-0.792	2.88357	0.000369407	0.000874717
NPDC1	-0.377465	5.15015	0.0137689	0.0683136	-0.654338	5.15015	0.000504335	0.00114098
TRIM8	-0.41903	5.67851	0.0144261	0.0704296	0.368094	5.67851	0.0274262	0.0394429
SPRY4	-1.34948	-1.71485	0.0149477	0.0717559	0.0452413	-1.71485	0.925178	0.935217
MFGE8	-0.529269	2.63356	0.0158224	0.0743732	-2.11673	2.63356	6.96788e-07	6.68967e-06
CRELD2	-0.239131	5.92239	0.0162103	0.0752091	-0.0823898	5.92239	0.330882	0.375094
PLD1	-1.38455	-1.50988	0.0163475	0.0755905	-1.80049	-1.50988	0.00369163	0.00649118
TMEM66	-0.205943	7.97596	0.0168804	0.0770555	-1.65728	7.97596	4.46863e-09	5.4536e-07
HDAC7	-0.428062	7.62997	0.0170367	0.0774198	0.838053	7.62997	0.000333179	0.000800986
ETS1	-0.258933	10.1242	0.0172109	0.0779362	-0.589716	10.1242	0.000115282	0.000329006
ELK3	-0.257359	5.5651	0.0190147	0.0831941	-0.892434	5.5651	4.78705e-06	2.64474e-05
LINC00963	-0.360754	4.50358	0.0190183	0.0831941	-0.152452	4.50358	0.254591	0.295905
MICAL2	-0.532351	7.28711	0.0198322	0.0855389	1.89821	7.28711	5.25318e-06	2.81655e-05
HIVEP2	-0.362132	6.22465	0.0199224	0.0858254	-1.03629	6.22465	2.45071e-05	9.19502e-05
ARL8B	-0.212422	5.35773	0.0214445	0.0895735	-0.127023	5.35773	0.12764	0.158836
VWA5A	-0.423671	2.38044	0.0261033	0.101712	-1.41342	2.38044	8.26815e-06	3.99307e-05
DDR1	-0.739386	1.33224	0.0269829	0.103713	-1.35031	1.33224	0.000816303	0.00172572
PLEKHB1	-0.424611	2.24133	0.0359182	0.124562	-3.69314	2.24133	3.81737e-09	5.32642e-07
TARSL2	-0.23866	4.18527	0.0368777	0.12674	-0.891248	4.18527	7.666e-06	3.76259e-05
BMP2K	-0.253451	3.83736	0.0378464	0.128978	0.0110333	3.83736	0.917532	0.928835
